# Supplementary material for: Cerebral cortex and blood transcriptome changes in mouse neonates prenatally exposed to air pollution particulate matter
Source: J Neurodev Disord. 2021 Aug 24;13:30. doi: 10.1186/s11689-021-09380-3 (PMC8383458; doi:10.1186/s11689-021-09380-3)
Supplement: Supplementary file 1 — Additional file 1: Supplementary file 1. Differential expression analysis summary statistics. [file 11689_2021_9380_MOESM1_ESM.xlsx]

## Sheet: title page
Sex-specific Cerebral Cortex and Blood Transcriptome Changes in Mouse Neonates Prenatally Exposed to Air Pollution Particulate Matter
Authors: Amin Haghani1, Jason I. Feinberg2,3, Kristy C. Lewis4, Christine Ladd-Acosta3,5, Richard G. Johnson1, Andrew E. Jaffe2,6-9,, Constantinos Sioutas10, Caleb E. Finch1, Daniel B. Campbell4*, Todd E. Morgan1*, Heather E. Volk2,3,11*
1, Leonard Davis School of Gerontology, University of Southern California, Los Angeles, CA.
2, Department of Mental Health, Johns Hopkins Bloomberg School of Public Health, Baltimore, MD.
3, Wendy Klag Center for Autism and Developmental Disabilities, Johns Hopkins Bloomberg School of Public Health, Baltimore, MD.
4, Department of Pediatrics and Human Development, Michigan State University, Grand Rapids, MI.
5, Department of Epidemiology, Johns Hopkins Bloomberg School of Public Health, Baltimore, MD.
6, Lieber Institute for Brain Development, Baltimore, MD.
7, Department of Biostatistics, Johns Hopkins Bloomberg School of Public Health, Baltimore, MD
8, Center for Computational Biology, Johns Hopkins University, Baltimore, MD
9, Lieber Institute for Brain Development, Johns Hopkins Medical Campus, Baltimore, MD
10, Department of Civil and Environmental Engineering, Viterbi School of Engineering, University of Southern California, Los Angeles, CA.
11, Department of Environmental Health and Engineering, Johns Hopkins Bloomberg School of Public Health, Baltimore, MD.
*Contributed equally
Corresponding author: temorgan@usc.edu

## Sheet: nPM, cortex, no sex int p<0.05
	Chr	Start	End	Strand	Length	gencodeID	ensemblID	gene_type	Symbol	EntrezID	meanExprs	logFC	AveExpr	t	P.Value	adj.P.Val	qval
ENSMUSG00000030551.14	chr7	70351944	70366735	-	8625	ENSMUSG00000030551.14	ENSMUSG00000030551	protein_coding	Nr2f2	11819	1.15399	0.561402	4.25238	6.96672	4.05292e-06	0.0444088	0.0406214
ENSMUSG00000036357.5	chrX	57496668	57503757	-	5410	ENSMUSG00000036357.5	ENSMUSG00000036357	protein_coding	Gpr101	245424	0.358366	1.10726	1.78907	6.93766	4.25841e-06	0.0444088	0.0406214
ENSMUSG00000036699.12	chrX	36195904	36199158	+	2280	ENSMUSG00000036699.12	ENSMUSG00000036699	protein_coding	Zcchc12	72693	18.1492	0.402874	6.34038	6.69504	6.46397e-06	0.0449397	0.041107
ENSMUSG00000052155.5	chr2	48814109	48903269	+	5686	ENSMUSG00000052155.5	ENSMUSG00000052155	protein_coding	Acvr2a	11480	12.9801	0.254807	7.15682	5.48939	5.79572e-05	0.263531	0.241056
ENSMUSG00000031297.14	chrX	101079210	101086020	-	3784	ENSMUSG00000031297.14	ENSMUSG00000031297	protein_coding	Slc7a3	11989	2.23206	0.367153	4.06389	5.4441	6.31756e-05	0.263531	0.241056
ENSMUSG00000103869.1	chr14	61667220	61670131	-	2912	ENSMUSG00000103869.1	ENSMUSG00000103869	TEC	Gm37420	NA	0.444943	-0.903294	0.932285	-5.26253	8.95025e-05	0.311126	0.284591
ENSMUSG00000003657.9	chr8	110137502	110168210	-	1743	ENSMUSG00000003657.9	ENSMUSG00000003657	protein_coding	Calb2	12308	8.63713	0.496285	4.86122	5.15671	0.00010986	0.327336	0.29942
ENSMUSG00000047507.12	chr17	25242659	25256364	-	5112	ENSMUSG00000047507.12	ENSMUSG00000047507	protein_coding	Baiap3	545192	1.1568	0.637177	3.44798	5.0856	0.00012618	0.328968	0.300912
ENSMUSG00000019929.15	chr10	97479500	97518162	+	2084	ENSMUSG00000019929.15	ENSMUSG00000019929	protein_coding	Dcn	13179	10.4952	0.649138	4.57692	4.97154	0.00015777	0.365624	0.334442
ENSMUSG00000096592.1	chr19	40560537	40561058	-	522	ENSMUSG00000096592.1	ENSMUSG00000096592	processed_pseudogene	Gm15801	NA	3.05273	2.21136	0.891758	4.8755	0.000190653	0.367211	0.335894
ENSMUSG00000029869.7	chr6	41605482	41620509	+	3773	ENSMUSG00000029869.7	ENSMUSG00000029869	protein_coding	Ephb6	13848	17.8951	-0.241884	7.03025	-4.85975	0.000196682	0.367211	0.335894
ENSMUSG00000031298.15	chrX	160390690	160498070	+	5278	ENSMUSG00000031298.15	ENSMUSG00000031298	protein_coding	Adgrg2	237175	0.544991	0.533884	2.40985	4.82362	0.000211274	0.367211	0.335894
ENSMUSG00000037239.8	chr7	29158829	29170411	-	6218	ENSMUSG00000037239.8	ENSMUSG00000037239	protein_coding	Spred3	101809	1.66456	-0.293182	4.34348	-4.7688	0.000235569	0.377943	0.345711
ENSMUSG00000084052.1	chr11	117134598	117135045	+	448	ENSMUSG00000084052.1	ENSMUSG00000084052	processed_pseudogene	Gm11745	NA	0.22569	1.99247	-2.85116	4.67381	0.000284692	0.42413	0.387959
ENSMUSG00000038115.16	chr6	125690419	126040126	+	5385	ENSMUSG00000038115.16	ENSMUSG00000038115	protein_coding	Ano2	243634	0.185895	0.795833	0.812104	4.52639	0.000382676	0.511361	0.46775
ENSMUSG00000038112.15	chr9	39587396	39604403	-	6082	ENSMUSG00000038112.15	ENSMUSG00000038112	protein_coding	AW551984	244810	4.02353	0.421204	5.54843	4.47079	0.000428079	0.511361	0.46775
ENSMUSG00000087022.4	chr1	56971412	57050084	+	5779	ENSMUSG00000087022.4	ENSMUSG00000087022	processed_transcript	9130024F11Rik	NA	2.02179	-0.244989	4.53948	-4.44164	0.000454046	0.511361	0.46775
ENSMUSG00000070880.10	chr2	70553072	70602014	+	7639	ENSMUSG00000070880.10	ENSMUSG00000070880	protein_coding	Gad1	14415	7.00915	0.262963	6.70603	4.42386	0.000470666	0.511361	0.46775
ENSMUSG00000032076.18	chr9	47530173	47857637	+	9684	ENSMUSG00000032076.18	ENSMUSG00000032076	protein_coding	Cadm1	54725	15.8008	0.199707	8.24012	4.4022	0.000491772	0.511361	0.46775
ENSMUSG00000035399.12	chr2	163405822	163424697	-	2600	ENSMUSG00000035399.12	ENSMUSG00000035399	protein_coding	Oser1	66680	3.02306	-0.489922	3.70595	-4.37151	0.000523326	0.511361	0.46775
ENSMUSG00000032511.17	chr9	119483408	119579016	-	8764	ENSMUSG00000032511.17	ENSMUSG00000032511	protein_coding	Scn5a	20271	0.270987	0.626975	2.15956	4.34628	0.000550812	0.511361	0.46775
ENSMUSG00000027360.5	chr2	126593667	126619299	-	6389	ENSMUSG00000027360.5	ENSMUSG00000027360	protein_coding	Hdc	15186	0.210577	0.708965	0.629324	4.34082	0.00055696	0.511361	0.46775
ENSMUSG00000036158.12	chr15	93499114	93595891	-	4345	ENSMUSG00000036158.12	ENSMUSG00000036158	protein_coding	Prickle1	106042	7.1995	-0.189957	5.92926	-4.28356	0.00062572	0.511361	0.46775
ENSMUSG00000022860.14	chr16	78930948	78951733	+	3820	ENSMUSG00000022860.14	ENSMUSG00000022860	protein_coding	Chodl	246048	0.640691	0.709733	2.06944	4.2763	0.000635037	0.511361	0.46775
ENSMUSG00000026247.13	chr1	87147655	87156521	-	3500	ENSMUSG00000026247.13	ENSMUSG00000026247	protein_coding	Ecel1	13599	0.461694	0.919982	1.50757	4.27353	0.000638634	0.511361	0.46775
ENSMUSG00000025969.15	chr1	62703285	62818695	+	11842	ENSMUSG00000025969.15	ENSMUSG00000025969	protein_coding	Nrp2	18187	3.26397	0.372996	6.07055	4.26497	0.000649862	0.511361	0.46775
ENSMUSG00000067786.16	chr2	157560078	157562522	+	1829	ENSMUSG00000067786.16	ENSMUSG00000067786	protein_coding	Nnat	18111	87.3874	0.417555	8.28853	4.25591	0.000661972	0.511361	0.46775
ENSMUSG00000021219.16	chr12	82588292	83162056	+	10023	ENSMUSG00000021219.16	ENSMUSG00000021219	protein_coding	Rgs6	50779	3.9979	-0.179021	6.31797	-4.18762	0.000760928	0.551811	0.50475
ENSMUSG00000030605.15	chr7	79133768	79149060	-	4694	ENSMUSG00000030605.15	ENSMUSG00000030605	protein_coding	Mfge8	17304	11.6488	0.207918	6.74532	4.16661	0.000794314	0.551811	0.50475
ENSMUSG00000030103.11	chr6	108660629	108666925	+	4705	ENSMUSG00000030103.11	ENSMUSG00000030103	protein_coding	Bhlhe40	20893	3.04992	-0.247104	4.7385	-4.15102	0.000820058	0.551811	0.50475
ENSMUSG00000063171.4	chr6	148354656	148355598	+	943	ENSMUSG00000063171.4	ENSMUSG00000063171	transcribed_processed_pseudogene	Rps4l	NA	8.12475	0.342753	3.80053	4.13815	0.000841941	0.551811	0.50475
ENSMUSG00000022026.6	chr14	80000302	80021930	+	1640	ENSMUSG00000022026.6	ENSMUSG00000022026	protein_coding	Olfm4	NA	0.795632	0.787261	0.144635	4.13544	0.00084662	0.551811	0.50475
ENSMUSG00000028004.12	chr3	82538383	82548084	-	3383	ENSMUSG00000028004.12	ENSMUSG00000028004	protein_coding	Npy2r	18167	1.71815	0.358531	3.51799	4.11574	0.000881464	0.557112	0.509599
ENSMUSG00000030102.11	chr6	108213096	108551109	+	18319	ENSMUSG00000030102.11	ENSMUSG00000030102	protein_coding	Itpr1	16438	5.65501	-0.19991	7.65923	-4.05714	0.000993959	0.597609	0.546642
ENSMUSG00000059898.8	chr18	19960930	20002097	-	5305	ENSMUSG00000059898.8	ENSMUSG00000059898	protein_coding	Dsc3	13507	3.94658	0.6354	2.32517	4.04095	0.00102756	0.597609	0.546642
ENSMUSG00000059857.15	chr3	109780040	110144011	-	8243	ENSMUSG00000059857.15	ENSMUSG00000059857	protein_coding	Ntng1	80883	1.38245	0.35407	4.48089	4.03908	0.0010315	0.597609	0.546642
ENSMUSG00000069911.10	chr11	34314822	34422640	+	5371	ENSMUSG00000069911.10	ENSMUSG00000069911	protein_coding	Fam196b	574403	0.45597	0.509429	2.24793	4.02544	0.00106081	0.597982	0.546983
ENSMUSG00000033063.7	chr13	64737591	64903888	-	4868	ENSMUSG00000033063.7	ENSMUSG00000033063	protein_coding	Cntnap3	238680	3.79193	0.195827	5.2013	3.9904	0.00114001	0.602434	0.551055
ENSMUSG00000049148.8	chr15	4375491	4575553	+	5042	ENSMUSG00000049148.8	ENSMUSG00000049148	protein_coding	Plcxd3	239318	3.69753	0.195323	5.21466	3.97211	0.0011837	0.602434	0.551055
ENSMUSG00000024727.8	chr19	18749983	18892510	+	6508	ENSMUSG00000024727.8	ENSMUSG00000024727	protein_coding	Trpm6	225997	0.134247	-0.644984	0.706185	-3.96511	0.00120087	0.602434	0.551055
ENSMUSG00000078117.2	chr9	8971791	8975773	+	3983	ENSMUSG00000078117.2	ENSMUSG00000078117	protein_coding	Gm16485	NA	0.725088	-0.437184	2.50767	-3.9498	0.0012393	0.602434	0.551055
ENSMUSG00000071379.1	chr12	17690814	17791926	+	1561	ENSMUSG00000071379.1	ENSMUSG00000071379	protein_coding	Hpcal1	53602	6.19748	0.436652	4.08862	3.94022	0.00126396	0.602434	0.551055
ENSMUSG00000022096.14	chr14	70552212	70573548	+	6919	ENSMUSG00000022096.14	ENSMUSG00000022096	protein_coding	Hr	15460	2.15111	-0.355203	4.57338	-3.92223	0.00131167	0.602434	0.551055
ENSMUSG00000104041.1	chr9	102052230	102056557	-	4328	ENSMUSG00000104041.1	ENSMUSG00000104041	TEC	Gm37562	NA	0.0765272	-1.07915	-0.825836	-3.92059	0.00131611	0.602434	0.551055
ENSMUSG00000029868.12	chr6	41620621	41636405	-	3939	ENSMUSG00000029868.12	ENSMUSG00000029868	protein_coding	Trpv6	NA	0.114886	-1.05749	-0.901705	-3.91343	0.00133567	0.602434	0.551055
ENSMUSG00000021779.16	chr14	17660960	18038088	+	6555	ENSMUSG00000021779.16	ENSMUSG00000021779	protein_coding	Thrb	21834	3.95965	-0.22209	5.6743	-3.91329	0.00133604	0.602434	0.551055
ENSMUSG00000037593.11	chr11	78290841	78296805	+	4296	ENSMUSG00000037593.11	ENSMUSG00000037593	protein_coding	BC030499	NA	0.0712429	-1.15613	-1.1315	-3.90554	0.00135755	0.602434	0.551055
ENSMUSG00000036198.12	chrX	49463945	49500244	+	3421	ENSMUSG00000036198.12	ENSMUSG00000036198	protein_coding	Arhgap36	75404	0.448092	0.560135	1.5423	3.86007	0.00149096	0.62676	0.573307
ENSMUSG00000103851.1	chr16	77561650	77564765	+	3116	ENSMUSG00000103851.1	ENSMUSG00000103851	TEC	Gm37606	NA	0.740805	-0.454624	2.0558	-3.8474	0.00153044	0.62676	0.573307
ENSMUSG00000020902.12	chr11	68209364	68400823	-	6277	ENSMUSG00000020902.12	ENSMUSG00000020902	protein_coding	Ntn1	18208	1.25785	0.392364	3.76203	3.84176	0.00154835	0.62676	0.573307
ENSMUSG00000026479.13	chr1	153122756	153186447	-	8039	ENSMUSG00000026479.13	ENSMUSG00000026479	protein_coding	Lamc2	16782	0.621797	0.526004	2.72778	3.83171	0.00158077	0.62676	0.573307
ENSMUSG00000102692.1	chr3	83127948	83357209	+	10783	ENSMUSG00000102692.1	ENSMUSG00000102692	protein_coding	Dchs2	NA	0.552132	0.472344	3.41317	3.82965	0.00158753	0.62676	0.573307
ENSMUSG00000102370.1	chr3	79610538	79611826	-	1289	ENSMUSG00000102370.1	ENSMUSG00000102370	TEC	Gm37973	NA	0.102541	-1.67292	-2.2454	-3.82264	0.00161066	0.62676	0.573307
ENSMUSG00000036422.10	chr14	79766775	79771312	-	4538	ENSMUSG00000036422.10	ENSMUSG00000036422	protein_coding	Pcdh8	18530	2.81616	0.21251	4.66279	3.81902	0.00162272	0.62676	0.573307
ENSMUSG00000097796.1	chr17	8379045	8389468	-	2384	ENSMUSG00000097796.1	ENSMUSG00000097796	lincRNA	Gm16702	NA	0.614555	0.535302	1.50005	3.80859	0.00165804	0.628759	0.575135
ENSMUSG00000103916.1	chr16	77416624	77420001	+	3378	ENSMUSG00000103916.1	ENSMUSG00000103916	TEC	Gm38071	NA	0.227416	-0.698444	0.365718	-3.79603	0.00170162	0.633761	0.579711
ENSMUSG00000020486.18	chr11	87568903	87590539	+	3563	ENSMUSG00000020486.18	ENSMUSG00000020486	protein_coding	2020-09-04	18952	3.12195	-0.271499	4.45062	-3.7842	0.00174371	0.63405	0.579975
ENSMUSG00000000560.9	chr5	70957597	71095849	-	7640	ENSMUSG00000000560.9	ENSMUSG00000000560	protein_coding	Gabra2	14395	10.4443	0.155612	7.31329	3.76362	0.00181944	0.63405	0.579975
ENSMUSG00000006930.15	chr11	100347327	100356128	-	3766	ENSMUSG00000006930.15	ENSMUSG00000006930	protein_coding	Hap1	15114	8.44922	0.407442	5.92962	3.75479	0.00185294	0.63405	0.579975
ENSMUSG00000036766.12	chr1	84369839	84696221	-	4784	ENSMUSG00000036766.12	ENSMUSG00000036766	protein_coding	Dner	227325	30.3697	0.135056	8.17914	3.7545	0.00185403	0.63405	0.579975
ENSMUSG00000061013.5	chr18	6910459	7004780	-	3925	ENSMUSG00000061013.5	ENSMUSG00000061013	protein_coding	Mkx	210719	1.87945	-0.313811	3.8507	-3.75441	0.00185439	0.63405	0.579975
ENSMUSG00000090125.3	chr4	124656807	124660655	+	3849	ENSMUSG00000090125.3	ENSMUSG00000090125	protein_coding	Pou3f1	18991	3.41862	-0.18784	4.66823	-3.72783	0.00195909	0.641713	0.586985
ENSMUSG00000070526.2	chr7	62461871	62464510	-	2640	ENSMUSG00000070526.2	ENSMUSG00000070526	protein_coding	Peg12	27412	0.220877	0.636742	0.141913	3.72631	0.00196528	0.641713	0.586985
ENSMUSG00000040856.17	chr12	109452823	109463336	+	5657	ENSMUSG00000040856.17	ENSMUSG00000040856	protein_coding	Dlk1	13386	0.19279	1.58812	-2.6782	3.72468	0.00197189	0.641713	0.586985
ENSMUSG00000057359.7	chr3	122255958	122293720	-	8421	ENSMUSG00000057359.7	ENSMUSG00000057359	processed_transcript	Gm17494	NA	0.426819	-0.322626	2.81703	-3.70511	0.00205336	0.641713	0.586985
ENSMUSG00000043668.13	chr8	90247040	90348343	-	3356	ENSMUSG00000043668.13	ENSMUSG00000043668	protein_coding	Tox3	244579	1.70336	0.366193	3.48207	3.70244	0.00206471	0.641713	0.586985
ENSMUSG00000065694.1	chr1	66436082	66436232	+	151	ENSMUSG00000065694.1	ENSMUSG00000065694	snRNA	Gm25411	NA	2.29873	-1.18857	-0.731667	-3.6999	0.00207559	0.641713	0.586985
ENSMUSG00000049313.8	chr9	41964720	42124297	-	11321	ENSMUSG00000049313.8	ENSMUSG00000049313	protein_coding	Sorl1	20660	7.5578	-0.251635	7.30134	-3.69605	0.00209217	0.641713	0.586985
ENSMUSG00000075324.13	chr2	63971507	64098038	-	9969	ENSMUSG00000075324.13	ENSMUSG00000075324	protein_coding	Fign	60344	0.133301	0.715308	1.24651	3.68691	0.00213208	0.644477	0.589513
ENSMUSG00000022033.9	chr14	65805837	65817822	+	1791	ENSMUSG00000022033.9	ENSMUSG00000022033	protein_coding	Pbk	52033	2.17223	0.413111	2.56515	3.65794	0.00226378	0.674509	0.616984
ENSMUSG00000019987.8	chr10	24915208	24927470	-	1476	ENSMUSG00000019987.8	ENSMUSG00000019987	protein_coding	Arg1	11846	0.193598	1.50141	-2.13957	3.64668	0.00231715	0.676777	0.619059
ENSMUSG00000109372.1	chr8	35765790	35818047	+	6352	ENSMUSG00000109372.1	ENSMUSG00000109372	protein_coding	Gm19410	100502846	5.29182	-0.192242	6.06578	-3.6427	0.00233629	0.676777	0.619059
ENSMUSG00000021919.7	chr14	32408203	32465909	-	2810	ENSMUSG00000021919.7	ENSMUSG00000021919	protein_coding	Chat	12647	0.094993	1.39279	-1.21708	3.63191	0.00238904	0.682579	0.624365
ENSMUSG00000059742.10	chr2	62693414	63184287	-	15226	ENSMUSG00000059742.10	ENSMUSG00000059742	protein_coding	Kcnh7	170738	5.3457	-0.215527	7.33895	-3.62501	0.00242345	0.683051	0.624798
ENSMUSG00000021136.13	chr12	81026808	81186414	+	3496	ENSMUSG00000021136.13	ENSMUSG00000021136	protein_coding	Smoc1	64075	1.32205	0.31751	3.16585	3.60848	0.00250777	0.688607	0.62988
ENSMUSG00000029189.10	chr5	53107083	53213927	-	9850	ENSMUSG00000029189.10	ENSMUSG00000029189	protein_coding	Sel1l3	231238	5.40289	-0.179576	6.72735	-3.60821	0.00250919	0.688607	0.62988
ENSMUSG00000020333.17	chr11	54303798	54364756	+	9914	ENSMUSG00000020333.17	ENSMUSG00000020333	protein_coding	Acsl6	216739	6.27999	-0.147306	6.95325	-3.59981	0.00255319	0.691562	0.632583
ENSMUSG00000106855.1	chr6	21681301	21685383	+	4083	ENSMUSG00000106855.1	ENSMUSG00000106855	TEC	5330437M03Rik	NA	0.162205	-0.778952	0.312752	-3.58857	0.00261332	0.691562	0.632583
ENSMUSG00000041046.7	chr11	6658521	6677475	+	1380	ENSMUSG00000041046.7	ENSMUSG00000041046	protein_coding	Ramp3	56089	8.29091	-0.276364	4.49779	-3.58446	0.00263562	0.691562	0.632583
ENSMUSG00000026841.7	chr2	31813290	31846005	-	4751	ENSMUSG00000026841.7	ENSMUSG00000026841	protein_coding	Fibcd1	98970	2.05288	0.352003	4.25919	3.58136	0.00265259	0.691562	0.632583
ENSMUSG00000039899.5	chr5	21372642	21378374	+	3788	ENSMUSG00000039899.5	ENSMUSG00000039899	protein_coding	Fgl2	14190	1.02198	0.360759	2.18591	3.57191	0.00270501	0.696523	0.63712
ENSMUSG00000022261.5	chr15	32920723	33034730	+	3322	ENSMUSG00000022261.5	ENSMUSG00000022261	protein_coding	Sdc2	15529	5.69298	0.171758	5.18218	3.54982	0.00283162	0.720233	0.658808
ENSMUSG00000031586.16	chr8	33782643	33929863	-	4022	ENSMUSG00000031586.16	ENSMUSG00000031586	protein_coding	Rbpms	19663	0.288619	0.550616	0.924357	3.53466	0.0029219	0.732322	0.669867
ENSMUSG00000031837.14	chr8	119446719	119472640	+	2096	ENSMUSG00000031837.14	ENSMUSG00000031837	protein_coding	Necab2	117148	8.12602	0.226825	5.08002	3.52788	0.00296317	0.732322	0.669867
ENSMUSG00000044424.3	chr19	23619742	23620320	+	579	ENSMUSG00000044424.3	ENSMUSG00000044424	protein_coding	Gm9493	NA	3.70776	0.601921	1.75703	3.52442	0.00298448	0.732322	0.669867
ENSMUSG00000046318.15	chr18	66045302	66302739	-	9511	ENSMUSG00000046318.15	ENSMUSG00000046318	protein_coding	Ccbe1	320924	0.700409	-0.247341	3.71491	-3.51456	0.00304608	0.732436	0.66997
ENSMUSG00000054667.7	chrX	141710998	141725263	-	6294	ENSMUSG00000054667.7	ENSMUSG00000054667	protein_coding	Irs4	16370	0.103939	1.0854	0.179205	3.51147	0.00306565	0.732436	0.66997
ENSMUSG00000086596.1	chr9	114057354	114098733	+	3874	ENSMUSG00000086596.1	ENSMUSG00000086596	protein_coding	Susd5	382111	1.29909	-0.350027	3.29223	-3.50315	0.00311889	0.732436	0.66997
ENSMUSG00000028602.12	chr4	145267137	145315164	-	3459	ENSMUSG00000028602.12	ENSMUSG00000028602	protein_coding	Tnfrsf8	21941	0.146345	0.997972	-0.263493	3.50214	0.00312541	0.732436	0.66997
ENSMUSG00000041703.7	chr14	122456795	122465677	-	4889	ENSMUSG00000041703.7	ENSMUSG00000041703	protein_coding	Zic5	65100	0.308821	0.419903	1.56087	3.49623	0.00316392	0.73322	0.670688
ENSMUSG00000075302.10	chr2	70508819	70540884	+	2948	ENSMUSG00000075302.10	ENSMUSG00000075302	protein_coding	Erich2	66748	0.128497	1.06846	-0.603179	3.47872	0.00328076	0.749845	0.685895
ENSMUSG00000053819.16	chr3	126596302	126846326	+	22493	ENSMUSG00000053819.16	ENSMUSG00000053819	protein_coding	Camk2d	108058	2.73917	0.25866	6.88021	3.47313	0.00331895	0.749845	0.685895
ENSMUSG00000000392.17	chr2	62500943	62574075	-	5662	ENSMUSG00000000392.17	ENSMUSG00000000392	protein_coding	Fap	14089	0.482902	-0.397744	2.10946	-3.46957	0.00334351	0.749845	0.685895
ENSMUSG00000030657.11	chr7	117380979	117673580	+	9651	ENSMUSG00000030657.11	ENSMUSG00000030657	protein_coding	Xylt1	233781	3.08781	-0.16779	5.84377	-3.45311	0.00345945	0.763917	0.698767
ENSMUSG00000026830.9	chr2	58045113	58052864	-	3635	ENSMUSG00000026830.9	ENSMUSG00000026830	protein_coding	Ermn	77767	0.205185	-0.662767	0.483043	-3.45031	0.00347951	0.763917	0.698767
ENSMUSG00000089698.1	chr16	85553233	85553943	-	711	ENSMUSG00000089698.1	ENSMUSG00000089698	processed_pseudogene	Gm2541	NA	2.91267	0.838241	0.89632	3.44331	0.00353034	0.767004	0.70159
ENSMUSG00000073060.4	chrX	94795563	94798183	-	2621	ENSMUSG00000073060.4	ENSMUSG00000073060	unprocessed_pseudogene	Zxda	NA	0.306338	-2.6077	-1.13771	-3.42532	0.00366428	0.780444	0.713884
ENSMUSG00000029598.12	chr5	120483282	120503625	-	6620	ENSMUSG00000029598.12	ENSMUSG00000029598	protein_coding	Plbd2	71772	1.9726	-0.193075	4.6572	-3.42496	0.00366704	0.780444	0.713884
ENSMUSG00000031111.16	chrX	49782536	49797749	-	5768	ENSMUSG00000031111.16	ENSMUSG00000031111	protein_coding	Igsf1	209268	1.37932	0.341887	3.95742	3.40852	0.003794	0.798132	0.730063
ENSMUSG00000034349.14	chr3	69004738	69034623	+	5210	ENSMUSG00000034349.14	ENSMUSG00000034349	protein_coding	Smc4	70099	5.65827	0.172212	4.70264	3.40284	0.00383887	0.798132	0.730063
ENSMUSG00000042655.4	chr13	104845283	104863893	-	1310	ENSMUSG00000042655.4	ENSMUSG00000042655	protein_coding	Fam159b	77803	0.27974	1.30962	-1.59033	3.39503	0.00390145	0.798132	0.730063
ENSMUSG00000086503.3	chrX	103460375	103483217	-	17923	ENSMUSG00000086503.3	ENSMUSG00000086503	lincRNA	Xist	NA	8.51059	-0.38489	4.36758	-3.39481	0.00390322	0.798132	0.730063
ENSMUSG00000026187.8	chr1	72307421	72394952	+	2555	ENSMUSG00000026187.8	ENSMUSG00000026187	protein_coding	Xrcc5	22596	2.87225	0.212243	3.67892	3.38331	0.00399725	0.801119	0.732796
ENSMUSG00000072949.5	chr12	84009502	84017670	+	1559	ENSMUSG00000072949.5	ENSMUSG00000072949	protein_coding	Acot1	26897	3.30962	0.275905	3.24181	3.38193	0.00400866	0.801119	0.732796
ENSMUSG00000076498.2	chr6	41546730	41548352	+	692	ENSMUSG00000076498.2	ENSMUSG00000076498	TR_C_gene	Trbc2	NA	13.0656	-0.371355	3.77941	-3.37717	0.00404839	0.801119	0.732796
ENSMUSG00000005892.4	chr6	92242061	92244650	-	1384	ENSMUSG00000005892.4	ENSMUSG00000005892	protein_coding	Trh	22044	2.34502	-0.325421	2.68296	-3.3717	0.00409447	0.801119	0.732796
ENSMUSG00000073678.4	chr1	54472994	54557684	-	16611	ENSMUSG00000073678.4	ENSMUSG00000073678	protein_coding	Pgap1	241062	5.52433	0.14649	7.47761	3.36725	0.0041324	0.801119	0.732796
ENSMUSG00000019966.17	chr10	100015630	100100413	+	5765	ENSMUSG00000019966.17	ENSMUSG00000019966	protein_coding	Kitl	17311	9.03581	0.134433	6.64859	3.36539	0.00414829	0.801119	0.732796
ENSMUSG00000027765.6	chr3	61002795	61008982	+	4291	ENSMUSG00000027765.6	ENSMUSG00000027765	protein_coding	P2ry1	18441	1.16561	0.595012	2.73246	3.35235	0.00426177	0.801472	0.733119
ENSMUSG00000045625.4	chr16	31933851	31946046	+	2541	ENSMUSG00000045625.4	ENSMUSG00000045625	protein_coding	Pigz	239827	0.378099	-0.497063	0.915663	-3.35012	0.00428147	0.801472	0.733119
ENSMUSG00000065824.1	chr2	7076094	7076414	-	321	ENSMUSG00000065824.1	ENSMUSG00000065824	misc_RNA	Gm26315	NA	25.1838	-0.616038	3.81707	-3.34955	0.00428649	0.801472	0.733119
ENSMUSG00000069972.6	chr7	88530446	88530898	-	453	ENSMUSG00000069972.6	ENSMUSG00000069972	processed_pseudogene	Rps13-ps2	NA	3.56195	-1.05299	1.26054	-3.3476	0.00430382	0.801472	0.733119
ENSMUSG00000055409.14	chr7	49974864	50866608	+	7271	ENSMUSG00000055409.14	ENSMUSG00000055409	protein_coding	Nell1	338352	3.4232	0.151829	5.63047	3.33879	0.00438307	0.803194	0.734694
ENSMUSG00000033578.7	chrX	134295225	134305969	+	1918	ENSMUSG00000033578.7	ENSMUSG00000033578	protein_coding	Tmem35a	67564	24.9749	0.142991	6.57623	3.33801	0.00439009	0.803194	0.734694
ENSMUSG00000006471.18	chr2	25244821	25256022	-	5835	ENSMUSG00000006471.18	ENSMUSG00000006471	protein_coding	Ndor1	78797	1.93543	-0.203331	4.36783	-3.33045	0.00445937	0.806345	0.737576
ENSMUSG00000087898.1	chr13	13789344	13789633	+	290	ENSMUSG00000087898.1	ENSMUSG00000087898	misc_RNA	Gm25271	NA	0.730931	-0.918519	-1.32853	-3.32229	0.00453526	0.806345	0.737576
ENSMUSG00000090066.2	chr3	138065052	138081506	+	9998	ENSMUSG00000090066.2	ENSMUSG00000090066	protein_coding	1110002E22Rik	102634333	0.281962	-0.362556	2.46161	-3.31977	0.00455893	0.806345	0.737576
ENSMUSG00000036295.4	chr12	41451673	41485751	-	3180	ENSMUSG00000036295.4	ENSMUSG00000036295	protein_coding	Lrrn3	16981	22.9278	0.153956	7.13718	3.31945	0.00456196	0.806345	0.737576
ENSMUSG00000040935.12	chr4	140727355	140742643	-	2532	ENSMUSG00000040935.12	ENSMUSG00000040935	protein_coding	Padi6	242726	0.194583	-0.811183	-0.0965301	-3.30806	0.00467068	0.818625	0.748809
ENSMUSG00000084048.1	chr11	21295560	21295860	+	301	ENSMUSG00000084048.1	ENSMUSG00000084048	processed_pseudogene	Gm12042	NA	0.516659	-1.04168	-1.92708	-3.30019	0.00474734	0.820479	0.750504
ENSMUSG00000010461.14	chr10	23104168	23349895	-	4192	ENSMUSG00000010461.14	ENSMUSG00000010461	protein_coding	Eya4	14051	0.712699	-0.369607	2.53596	-3.29891	0.00475993	0.820479	0.750504
ENSMUSG00000075036.1	chr2	91920528	91920928	-	399	ENSMUSG00000075036.1	ENSMUSG00000075036	pseudogene	Gm10805	NA	0.462779	-1.03108	-1.51898	-3.29406	0.00480791	0.821956	0.751856
ENSMUSG00000003665.6	chr17	17843328	17855188	-	2090	ENSMUSG00000003665.6	ENSMUSG00000003665	protein_coding	Has1	15116	0.107266	0.913907	-1.2246	3.28787	0.00486988	0.825781	0.755355
ENSMUSG00000020520.14	chr11	57645442	57787514	+	5965	ENSMUSG00000020520.14	ENSMUSG00000020520	protein_coding	Galnt10	171212	2.24607	0.198066	4.16221	3.28218	0.00492745	0.826787	0.756275
ENSMUSG00000110195.1	chr7	101421691	101512827	+	6149	ENSMUSG00000110195.1	ENSMUSG00000110195	protein_coding	Pde2a	207728	0.464791	-0.417274	2.47498	-3.27488	0.00500238	0.826787	0.756275
ENSMUSG00000009628.14	chr8	33516738	33585582	+	9622	ENSMUSG00000009628.14	ENSMUSG00000009628	protein_coding	Tex15	104271	0.883235	0.350219	4.02675	3.27374	0.00501422	0.826787	0.756275
ENSMUSG00000096932.1	chr13	38960619	38966299	+	1372	ENSMUSG00000096932.1	ENSMUSG00000096932	lincRNA	5033403F01Rik	NA	0.16686	-0.974596	-1.297	-3.26948	0.00505858	0.826787	0.756275
ENSMUSG00000022799.4	chr16	38598340	38713274	-	11141	ENSMUSG00000022799.4	ENSMUSG00000022799	protein_coding	Arhgap31	12549	1.22147	-0.190682	4.62677	-3.26464	0.00510944	0.826787	0.756275
ENSMUSG00000034009.14	chr3	79641611	79737880	-	10052	ENSMUSG00000034009.14	ENSMUSG00000034009	protein_coding	Rxfp1	381489	2.28338	-0.205959	5.51013	-3.26245	0.00513255	0.826787	0.756275
ENSMUSG00000031093.14	chrX	35888832	36076562	+	9240	ENSMUSG00000031093.14	ENSMUSG00000031093	protein_coding	Dock11	75974	1.89084	0.150928	4.7627	3.25775	0.00518272	0.826787	0.756275
ENSMUSG00000031367.15	chrX	163909017	163933666	+	4965	ENSMUSG00000031367.15	ENSMUSG00000031367	protein_coding	Ap1s2	108012	4.33192	0.206726	5.30524	3.24907	0.0052765	0.826787	0.756275
ENSMUSG00000018634.10	chr11	104132855	104175523	+	2460	ENSMUSG00000018634.10	ENSMUSG00000018634	protein_coding	Crhr1	12921	6.6701	-0.199291	5.02786	-3.24762	0.00529232	0.826787	0.756275
ENSMUSG00000026880.11	chr2	35313986	35336976	-	2827	ENSMUSG00000026880.11	ENSMUSG00000026880	protein_coding	Stom	13830	21.7169	0.301979	3.29746	3.24534	0.00531729	0.826787	0.756275
ENSMUSG00000106379.1	chr5	22746059	23275597	+	3213	ENSMUSG00000106379.1	ENSMUSG00000106379	protein_coding	Lhfpl3	269629	7.96446	0.164938	5.67128	3.24291	0.00534413	0.826787	0.756275
ENSMUSG00000068551.12	chr6	48427697	48445825	-	4255	ENSMUSG00000068551.12	ENSMUSG00000068551	protein_coding	Zfp467	68910	1.14502	0.283898	3.18499	3.24224	0.0053515	0.826787	0.756275
ENSMUSG00000034613.12	chr10	122678762	122945795	+	10226	ENSMUSG00000034613.12	ENSMUSG00000034613	protein_coding	Ppm1h	319468	4.23475	-0.140181	6.40634	-3.23178	0.0054684	0.836085	0.76478
ENSMUSG00000021451.15	chr13	51701246	51793747	-	6449	ENSMUSG00000021451.15	ENSMUSG00000021451	protein_coding	Sema4d	20354	2.19826	-0.238987	4.60427	-3.22864	0.00550394	0.836085	0.76478
ENSMUSG00000031530.6	chr8	34807297	34819894	+	2740	ENSMUSG00000031530.6	ENSMUSG00000031530	protein_coding	Dusp4	319520	1.4902	0.354254	2.94692	3.22321	0.00556606	0.836085	0.76478
ENSMUSG00000074939.3	chr2	112479171	112480769	-	1599	ENSMUSG00000074939.3	ENSMUSG00000074939	protein_coding	Chrm5	213788	0.85161	0.491377	1.39993	3.22269	0.00557203	0.836085	0.76478
ENSMUSG00000032932.14	chr16	75755190	75766821	-	5894	ENSMUSG00000032932.14	ENSMUSG00000032932	protein_coding	Hspa13	110920	7.88238	0.136139	6.50132	3.20435	0.00578712	0.849909	0.777425
ENSMUSG00000094407.1	chr7	59705968	59706061	-	94	ENSMUSG00000094407.1	ENSMUSG00000094407	snoRNA	Gm23141	NA	1.18575	-1.50296	-2.3998	-3.20147	0.00582165	0.849909	0.777425
ENSMUSG00000032368.14	chr9	91358058	91365810	-	5693	ENSMUSG00000032368.14	ENSMUSG00000032368	protein_coding	Zic1	22771	1.22463	0.366974	3.70146	3.20058	0.00583233	0.849909	0.777425
ENSMUSG00000108366.1	chr7	16719116	16719910	-	795	ENSMUSG00000108366.1	ENSMUSG00000108366	processed_pseudogene	Gm5586	NA	0.222089	1.08551	-1.90623	3.1974	0.00587072	0.849909	0.777425
ENSMUSG00000053897.15	chr3	135825279	135888572	+	7664	ENSMUSG00000053897.15	ENSMUSG00000053897	protein_coding	Slc39a8	67547	1.3871	0.193294	3.978	3.19379	0.00591462	0.849909	0.777425
ENSMUSG00000103804.1	chr1	38076295	38077305	-	701	ENSMUSG00000103804.1	ENSMUSG00000103804	sense_intronic	Gm37062	NA	1.14019	-0.627642	0.52959	-3.19345	0.00591882	0.849909	0.777425
ENSMUSG00000038260.10	chr7	45302632	45333780	-	10826	ENSMUSG00000038260.10	ENSMUSG00000038260	protein_coding	Trpm4	68667	0.847627	-0.254569	4.08995	-3.1909	0.00595007	0.849909	0.777425
ENSMUSG00000074785.4	chr10	94790866	94944578	-	7836	ENSMUSG00000074785.4	ENSMUSG00000074785	protein_coding	Plxnc1	54712	6.09351	0.179553	6.48418	3.1775	0.00611687	0.849909	0.777425
ENSMUSG00000109857.1	chr16	13462546	13467237	+	2846	ENSMUSG00000109857.1	ENSMUSG00000109857	processed_transcript	Gm32817	NA	0.338069	-0.544994	0.778781	-3.17456	0.00615401	0.849909	0.777425
ENSMUSG00000034295.9	chr18	24709445	25133500	+	5408	ENSMUSG00000034295.9	ENSMUSG00000034295	protein_coding	Fhod3	225288	9.10052	-0.127752	6.57353	-3.1736	0.00616632	0.849909	0.777425
ENSMUSG00000026380.10	chr1	118627945	118685168	+	9438	ENSMUSG00000026380.10	ENSMUSG00000026380	protein_coding	Tfcp2l1	81879	0.144262	0.45101	1.09294	3.17309	0.00617282	0.849909	0.777425
ENSMUSG00000030849.18	chr7	130162451	133123350	-	10328	ENSMUSG00000030849.18	ENSMUSG00000030849	protein_coding	Fgfr2	14183	2.19194	0.151533	5.09826	3.1671	0.00624955	0.849909	0.777425
ENSMUSG00000015501.10	chr10	13966075	14151374	+	13720	ENSMUSG00000015501.10	ENSMUSG00000015501	protein_coding	Hivep2	15273	20.9789	-0.148454	9.15391	-3.15907	0.00635389	0.849909	0.777425
ENSMUSG00000044042.18	chr2	113327736	113716767	+	15397	ENSMUSG00000044042.18	ENSMUSG00000044042	protein_coding	Fmn1	14260	0.704859	-0.320013	4.2633	-3.14986	0.00647577	0.849909	0.777425
ENSMUSG00000016559.14	chr11	116021912	116027962	-	2976	ENSMUSG00000016559.14	ENSMUSG00000016559	protein_coding	H3f3b	15081	44.9045	0.176055	7.8816	3.14974	0.00647736	0.849909	0.777425
ENSMUSG00000103358.1	chr17	51842861	51846114	+	3254	ENSMUSG00000103358.1	ENSMUSG00000103358	TEC	Gm37593	NA	1.5535	-0.32871	3.2234	-3.14773	0.00650419	0.849909	0.777425
ENSMUSG00000044708.5	chr1	172341210	172374085	+	5407	ENSMUSG00000044708.5	ENSMUSG00000044708	protein_coding	Kcnj10	16513	1.98926	-0.404624	4.38334	-3.14718	0.0065116	0.849909	0.777425
ENSMUSG00000104257.1	chr1	25276404	25277954	-	1551	ENSMUSG00000104257.1	ENSMUSG00000104257	TEC	Gm20172	NA	0.657472	-0.570184	0.978784	-3.14017	0.00660638	0.849909	0.777425
ENSMUSG00000045648.15	chr1	70725715	70885397	+	7689	ENSMUSG00000045648.15	ENSMUSG00000045648	protein_coding	Vwc2l	320460	2.5683	0.163402	5.29829	3.13877	0.00662546	0.849909	0.777425
ENSMUSG00000100851.1	chr1	124505757	124846039	-	1443	ENSMUSG00000100851.1	ENSMUSG00000100851	lincRNA	Gm28928	NA	3.19714	-0.380027	3.1819	-3.13545	0.00667099	0.849909	0.777425
ENSMUSG00000079022.9	chr15	71795795	72034227	-	9203	ENSMUSG00000079022.9	ENSMUSG00000079022	protein_coding	Col22a1	69700	0.40702	-0.370806	2.84289	-3.13154	0.00672491	0.849909	0.777425
ENSMUSG00000026235.14	chr1	77367185	77515088	-	8054	ENSMUSG00000026235.14	ENSMUSG00000026235	protein_coding	Epha4	13838	27.437	-0.160485	8.76706	-3.12786	0.00677612	0.849909	0.777425
ENSMUSG00000001260.10	chr5	70751047	70842617	-	7869	ENSMUSG00000001260.10	ENSMUSG00000001260	protein_coding	Gabrg1	14405	2.65784	0.1475	5.37642	3.12128	0.00686865	0.849909	0.777425
ENSMUSG00000104388.1	chr1	180357649	180364998	+	7350	ENSMUSG00000104388.1	ENSMUSG00000104388	TEC	Gm37033	NA	0.0645107	0.915902	-1.4009	3.12074	0.00687632	0.849909	0.777425
ENSMUSG00000019865.9	chr10	14705591	14770850	+	3228	ENSMUSG00000019865.9	ENSMUSG00000019865	protein_coding	Nmbr	18101	0.693197	0.395018	2.07128	3.11906	0.00690011	0.849909	0.777425
ENSMUSG00000001864.13	chr2	31950139	31973442	+	4032	ENSMUSG00000001864.13	ENSMUSG00000001864	protein_coding	Aif1l	108897	1.33505	0.298662	3.13047	3.11849	0.00690815	0.849909	0.777425
ENSMUSG00000107085.1	chr5	147439390	147439611	+	222	ENSMUSG00000107085.1	ENSMUSG00000107085	processed_pseudogene	Gm42883	NA	0.523809	-1.40747	-2.69335	-3.10952	0.00703704	0.849909	0.777425
ENSMUSG00000029219.10	chr5	73006883	73012955	+	2106	ENSMUSG00000029219.10	ENSMUSG00000029219	protein_coding	Slc10a4	231290	0.703648	0.495393	1.52101	3.10669	0.00707823	0.849909	0.777425
ENSMUSG00000028333.10	chr4	46450902	46472657	+	1716	ENSMUSG00000028333.10	ENSMUSG00000028333	protein_coding	Anp32b	67628	9.35448	0.219345	3.98012	3.10443	0.00711121	0.849909	0.777425
ENSMUSG00000022054.11	chr14	68082590	68124846	-	5782	ENSMUSG00000022054.11	ENSMUSG00000022054	protein_coding	Nefm	18040	5.97261	-0.204169	6.09588	-3.10352	0.00712448	0.849909	0.777425
ENSMUSG00000028527.18	chr4	101419277	101466995	+	4646	ENSMUSG00000028527.18	ENSMUSG00000028527	protein_coding	Ak4	11639	2.33204	0.201639	4.39244	3.10222	0.00714359	0.849909	0.777425
ENSMUSG00000034898.15	chr9	79815051	79977804	-	4888	ENSMUSG00000034898.15	ENSMUSG00000034898	protein_coding	Filip1	70598	2.64611	0.235839	4.67238	3.1005	0.00716899	0.849909	0.777425
ENSMUSG00000031097.15	chr7	142441808	142444410	+	1497	ENSMUSG00000031097.15	ENSMUSG00000031097	protein_coding	Tnni2	21953	0.17443	-1.19413	-2.02033	-3.09934	0.00718615	0.849909	0.777425
ENSMUSG00000052479.5	chr8	99416642	99733438	+	5730	ENSMUSG00000052479.5	ENSMUSG00000052479	lincRNA	A330008L17Rik	NA	0.815179	-0.248438	3.20989	-3.09841	0.00719983	0.849909	0.777425
ENSMUSG00000085207.1	chr11	119935803	119942698	-	493	ENSMUSG00000085207.1	ENSMUSG00000085207	antisense	Gm11767	NA	2.46671	-0.496835	1.22061	-3.09672	0.00722504	0.849909	0.777425
ENSMUSG00000030270.11	chr6	113282307	113305627	+	7874	ENSMUSG00000030270.11	ENSMUSG00000030270	protein_coding	Cpne9	211232	0.385954	-0.415174	2.5664	-3.08952	0.00733289	0.849909	0.777425
ENSMUSG00000022636.13	chr16	52248996	52454074	-	7121	ENSMUSG00000022636.13	ENSMUSG00000022636	protein_coding	Alcam	11658	17.3438	0.114009	7.8938	3.08862	0.00734646	0.849909	0.777425
ENSMUSG00000092274.2	chr19	5824708	5845478	-	20771	ENSMUSG00000092274.2	ENSMUSG00000092274	lincRNA	Neat1	NA	1.25915	-0.296085	3.03109	-3.0813	0.0074579	0.849909	0.777425
ENSMUSG00000021366.7	chr13	42052021	42185026	+	8753	ENSMUSG00000021366.7	ENSMUSG00000021366	protein_coding	Hivep1	110521	5.58435	-0.164817	6.52701	-3.07832	0.00750378	0.849909	0.777425
ENSMUSG00000092373.1	chr12	21252118	21255952	-	1268	ENSMUSG00000092373.1	ENSMUSG00000092373	processed_transcript	Gm20535	NA	0.0552782	-1.55824	-3.06543	-3.07297	0.00758693	0.849909	0.777425
ENSMUSG00000038244.13	chr7	112225856	112355194	+	11510	ENSMUSG00000038244.13	ENSMUSG00000038244	protein_coding	Mical2	320878	5.20239	-0.266015	6.84284	-3.07269	0.00759134	0.849909	0.777425
ENSMUSG00000060121.15	chr12	59013393	59028470	+	2415	ENSMUSG00000060121.15	ENSMUSG00000060121	protein_coding	Gemin2	66603	1.19431	0.335902	2.33736	3.06936	0.00764348	0.849909	0.777425
ENSMUSG00000024013.14	chr17	29360914	29379660	+	4134	ENSMUSG00000024013.14	ENSMUSG00000024013	protein_coding	Fgd2	26382	1.01294	0.336515	2.60023	3.06622	0.0076929	0.849909	0.777425
ENSMUSG00000044071.7	chr10	123264076	123741204	+	4364	ENSMUSG00000044071.7	ENSMUSG00000044071	protein_coding	Fam19a2	268354	14.4809	0.165052	6.97622	3.06421	0.00772491	0.849909	0.777425
ENSMUSG00000085071.1	chr2	139256876	139677714	-	2057	ENSMUSG00000085071.1	ENSMUSG00000085071	processed_transcript	Gm14066	NA	0.197453	-0.692737	-0.345132	-3.06252	0.00775171	0.849909	0.777425
ENSMUSG00000065431.1	chr3	157544279	157544349	+	71	ENSMUSG00000065431.1	ENSMUSG00000065431	miRNA	Mir186	NA	16.3863	-0.46476	1.10856	-3.05895	0.00780884	0.849909	0.777425
ENSMUSG00000089756.2	chr2	175918881	175931100	-	2988	ENSMUSG00000089756.2	ENSMUSG00000089756	protein_coding	Zfp966	667962	0.0482126	-1.52425	-2.54651	-3.05679	0.00784357	0.849909	0.777425
ENSMUSG00000029228.15	chr5	74592447	74702912	-	3829	ENSMUSG00000029228.15	ENSMUSG00000029228	protein_coding	Lnx1	16924	3.61608	-0.216742	4.74064	-3.05466	0.0078781	0.849909	0.777425
ENSMUSG00000105282.1	chr5	44492170	44495421	-	3252	ENSMUSG00000105282.1	ENSMUSG00000105282	TEC	Gm42981	NA	0.278225	-0.642302	0.765444	-3.05115	0.00793506	0.849909	0.777425
ENSMUSG00000059810.18	chr4	62559847	62704001	+	10801	ENSMUSG00000059810.18	ENSMUSG00000059810	protein_coding	Rgs3	50780	1.23392	0.222426	4.64159	3.05099	0.00793778	0.849909	0.777425
ENSMUSG00000054162.15	chr8	62951009	63357103	+	6046	ENSMUSG00000054162.15	ENSMUSG00000054162	protein_coding	Spock3	72902	8.34426	0.141731	6.65134	3.05087	0.00793962	0.849909	0.777425
ENSMUSG00000021098.14	chr12	72881109	72940774	-	5981	ENSMUSG00000021098.14	ENSMUSG00000021098	protein_coding	4930447C04Rik	75801	0.734493	-0.381226	3.08895	-3.04604	0.00801893	0.849909	0.777425
ENSMUSG00000107567.1	chr6	137145876	137146929	-	1054	ENSMUSG00000107567.1	ENSMUSG00000107567	TEC	4930480K02Rik	NA	0.0815281	1.22452	-2.78359	3.04561	0.00802605	0.849909	0.777425
ENSMUSG00000032397.6	chr9	64281607	64304792	+	1211	ENSMUSG00000032397.6	ENSMUSG00000032397	protein_coding	Tipin	66131	6.99083	0.203772	3.73507	3.04208	0.00808437	0.849909	0.777425
ENSMUSG00000067578.3	chr2	172036233	172043466	-	2902	ENSMUSG00000067578.3	ENSMUSG00000067578	protein_coding	Cbln4	228942	1.75973	0.471876	3.30384	3.0365	0.00817758	0.849909	0.777425
ENSMUSG00000034402.2	chr12	74897217	75177332	-	4061	ENSMUSG00000034402.2	ENSMUSG00000034402	protein_coding	Kcnh5	238271	5.71001	-0.304532	5.51365	-3.0352	0.00819945	0.849909	0.777425
ENSMUSG00000043439.5	chr11	97627389	97629702	-	2314	ENSMUSG00000043439.5	ENSMUSG00000043439	protein_coding	Epop	103551	0.674977	-0.386541	1.59917	-3.03173	0.00825822	0.849909	0.777425
ENSMUSG00000107879.1	chr6	128169704	128183803	-	3843	ENSMUSG00000107879.1	ENSMUSG00000107879	lincRNA	9330102E08Rik	NA	1.41308	-0.268237	3.42702	-3.02899	0.00830479	0.849909	0.777425
ENSMUSG00000031461.4	chr8	15057653	15133541	+	8853	ENSMUSG00000031461.4	ENSMUSG00000031461	protein_coding	Myom2	17930	0.0364468	0.751952	-1.31642	3.02814	0.00831933	0.849909	0.777425
ENSMUSG00000083122.1	chr3	156816037	156816511	+	475	ENSMUSG00000083122.1	ENSMUSG00000083122	unprocessed_pseudogene	Gm15578	NA	0.792752	-0.839647	-0.551035	-3.02287	0.00840982	0.849909	0.777425
ENSMUSG00000038121.6	chr18	68260187	68300333	-	9813	ENSMUSG00000038121.6	ENSMUSG00000038121	protein_coding	Fam210a	108654	2.56561	0.134038	5.51855	3.0224	0.00841788	0.849909	0.777425
ENSMUSG00000081967.1	chr2	121481129	121481514	+	386	ENSMUSG00000081967.1	ENSMUSG00000081967	processed_pseudogene	Gm14017	NA	0.467746	0.802621	-1.53595	3.02235	0.00841889	0.849909	0.777425
ENSMUSG00000000305.12	chr2	179442431	179899373	+	7257	ENSMUSG00000000305.12	ENSMUSG00000000305	protein_coding	Cdh4	12561	2.57002	0.244333	5.19646	3.02141	0.00843501	0.849909	0.777425
ENSMUSG00000037973.6	chr6	55836895	55978735	+	3589	ENSMUSG00000037973.6	ENSMUSG00000037973	protein_coding	Ccdc129	232016	0.665701	-0.289818	2.24481	-3.01769	0.00849971	0.849909	0.777425
ENSMUSG00000032501.8	chr15	59648350	59656550	+	5699	ENSMUSG00000032501.8	ENSMUSG00000032501	protein_coding	Trib1	211770	0.82688	-0.227017	2.99744	-3.01294	0.00858305	0.849909	0.777425
ENSMUSG00000026873.9	chr2	34893757	34914026	-	5039	ENSMUSG00000026873.9	ENSMUSG00000026873	protein_coding	Phf19	74016	0.224876	0.489165	0.861521	3.01236	0.00859336	0.849909	0.777425
ENSMUSG00000021236.16	chr12	84373857	84409029	-	6039	ENSMUSG00000021236.16	ENSMUSG00000021236	protein_coding	Entpd5	12499	2.75153	-0.14225	4.95475	-3.00937	0.00864626	0.849909	0.777425
ENSMUSG00000026360.9	chr1	143999338	144004161	-	3627	ENSMUSG00000026360.9	ENSMUSG00000026360	protein_coding	Rgs2	19735	7.94641	0.16404	5.75309	3.00814	0.00866797	0.849909	0.777425
ENSMUSG00000058248.12	chr1	192190774	192510159	+	7331	ENSMUSG00000058248.12	ENSMUSG00000058248	protein_coding	Kcnh1	16510	4.18337	-0.179994	5.91768	-3.00802	0.00867014	0.849909	0.777425
ENSMUSG00000098328.1	chr13	56704030	56704199	+	170	ENSMUSG00000098328.1	ENSMUSG00000098328	misc_RNA	Gm27271	NA	0.471397	1.22939	-2.95981	3.00565	0.00871246	0.849909	0.777425
ENSMUSG00000038257.9	chr8	55940460	56130070	+	9208	ENSMUSG00000038257.9	ENSMUSG00000038257	protein_coding	Glra3	110304	1.30918	0.196183	4.5812	3.0056	0.00871337	0.849909	0.777425
ENSMUSG00000024553.7	chr18	82392496	82406777	-	2871	ENSMUSG00000024553.7	ENSMUSG00000024553	protein_coding	Galr1	14427	0.103392	0.970546	-0.918334	3.00449	0.00873326	0.849909	0.777425
ENSMUSG00000033405.3	chr14	73519864	73548242	-	2592	ENSMUSG00000033405.3	ENSMUSG00000033405	protein_coding	Nudt15	214254	1.22359	0.254505	2.59428	3.00203	0.00877733	0.849909	0.777425
ENSMUSG00000034731.9	chr14	78569609	78725089	-	3967	ENSMUSG00000034731.9	ENSMUSG00000034731	protein_coding	Dgkh	380921	9.6862	-0.168712	6.24828	-2.99655	0.00887661	0.849909	0.777425
ENSMUSG00000065808.1	chr17	46403875	46404198	+	324	ENSMUSG00000065808.1	ENSMUSG00000065808	misc_RNA	Gm23037	NA	0.412568	-1.08272	-2.06055	-2.99471	0.00891018	0.849909	0.777425
ENSMUSG00000071074.9	chr17	46248080	46252537	+	2693	ENSMUSG00000071074.9	ENSMUSG00000071074	protein_coding	Yipf3	28064	3.95465	-0.190597	4.15656	-2.99465	0.00891137	0.849909	0.777425
ENSMUSG00000038872.9	chr8	108703100	108961630	+	17569	ENSMUSG00000038872.9	ENSMUSG00000038872	protein_coding	Zfhx3	11906	0.15587	0.419076	1.961	2.98681	0.00905573	0.849909	0.777425
ENSMUSG00000107092.1	chr5	95974240	95975623	+	1384	ENSMUSG00000107092.1	ENSMUSG00000107092	processed_pseudogene	Gm7993	NA	0.602015	0.937579	-0.939379	2.9849	0.00909132	0.849909	0.777425
ENSMUSG00000027401.9	chr2	130012349	130050399	+	4135	ENSMUSG00000027401.9	ENSMUSG00000027401	protein_coding	Tgm3	21818	1.29649	-0.288891	2.58863	-2.98316	0.00912385	0.849909	0.777425
ENSMUSG00000030302.16	chr6	113743831	114042613	-	12612	ENSMUSG00000030302.16	ENSMUSG00000030302	protein_coding	Atp2b2	11941	15.2235	-0.177135	8.57671	-2.98265	0.00913335	0.849909	0.777425
ENSMUSG00000052726.15	chr1	140246158	140612067	+	6895	ENSMUSG00000052726.15	ENSMUSG00000052726	protein_coding	Kcnt2	240776	6.55768	-0.230697	6.48672	-2.98204	0.00914488	0.849909	0.777425
ENSMUSG00000022129.3	chr14	118012792	118052246	-	2261	ENSMUSG00000022129.3	ENSMUSG00000022129	protein_coding	Dct	13190	0.851351	-1.22238	-1.34461	-2.96938	0.00938516	0.849909	0.777425
ENSMUSG00000001909.15	chr8	84686307	84699808	+	6306	ENSMUSG00000001909.15	ENSMUSG00000001909	protein_coding	Trmt1	212528	3.96891	-0.141316	5.58837	-2.96852	0.00940178	0.849909	0.777425
ENSMUSG00000045062.4	chr18	37341702	37345202	+	3501	ENSMUSG00000045062.4	ENSMUSG00000045062	protein_coding	Pcdhb7	93878	2.01301	0.207296	3.79963	2.96835	0.00940508	0.849909	0.777425
ENSMUSG00000020246.13	chr10	82696160	82742428	+	5485	ENSMUSG00000020246.13	ENSMUSG00000020246	protein_coding	Hcfc2	67933	3.46361	0.139567	5.17259	2.96834	0.00940518	0.849909	0.777425
ENSMUSG00000030800.10	chr7	127925716	127930104	-	1852	ENSMUSG00000030800.10	ENSMUSG00000030800	protein_coding	Prss8	76560	0.471369	0.925091	-0.465706	2.96576	0.00945514	0.849909	0.777425
ENSMUSG00000018566.14	chr11	69942539	69948188	-	3478	ENSMUSG00000018566.14	ENSMUSG00000018566	protein_coding	Slc2a4	20528	1.38582	0.739997	-0.259092	2.96444	0.00948078	0.849909	0.777425
ENSMUSG00000022216.16	chr14	55578123	55581529	+	2209	ENSMUSG00000022216.16	ENSMUSG00000022216	protein_coding	Psme1	19186	11.9942	0.17604	5.5053	2.96422	0.009485	0.849909	0.777425
ENSMUSG00000021743.5	chr14	12341892	12345865	-	2304	ENSMUSG00000021743.5	ENSMUSG00000021743	protein_coding	Fezf2	54713	6.09518	-0.160385	4.80912	-2.96247	0.00951903	0.849909	0.777425
ENSMUSG00000032109.14	chr9	44252713	44268599	-	3980	ENSMUSG00000032109.14	ENSMUSG00000032109	protein_coding	Nlrx1	270151	1.35747	-0.275846	2.99369	-2.96209	0.00952649	0.849909	0.777425
ENSMUSG00000032355.16	chr9	77102081	77352969	-	8916	ENSMUSG00000032355.16	ENSMUSG00000032355	protein_coding	Mlip	69642	1.83678	-0.143376	5.02995	-2.96005	0.00956638	0.849909	0.777425
ENSMUSG00000096225.7	chr3	154306294	154330659	-	2532	ENSMUSG00000096225.7	ENSMUSG00000096225	protein_coding	Lhx8	16875	0.155344	1.20677	-0.820915	2.9509	0.00974728	0.849909	0.777425
ENSMUSG00000086118.1	chr2	156609206	156613422	-	2519	ENSMUSG00000086118.1	ENSMUSG00000086118	processed_transcript	Gm14169	NA	0.745447	-0.400638	1.888	-2.95029	0.00975955	0.849909	0.777425
ENSMUSG00000070392.4	chr3	96245554	96248509	+	2956	ENSMUSG00000070392.4	ENSMUSG00000070392	processed_transcript	Gm20634	NA	0.178119	-1.07712	-0.263598	-2.94915	0.00978229	0.849909	0.777425
ENSMUSG00000079489.2	chr14	56733657	56734954	-	1222	ENSMUSG00000079489.2	ENSMUSG00000079489	sense_intronic	NA	NA	0.630369	-0.675368	0.33699	-2.94855	0.00979438	0.849909	0.777425
ENSMUSG00000039199.6	chr8	105472423	105496902	-	4219	ENSMUSG00000039199.6	ENSMUSG00000039199	protein_coding	Zdhhc1	70796	1.49349	-0.205313	3.55767	-2.94669	0.00983179	0.849909	0.777425
ENSMUSG00000020583.4	chr12	8947929	8972028	+	3014	ENSMUSG00000020583.4	ENSMUSG00000020583	protein_coding	Matn3	17182	0.0512092	-0.901541	-1.83668	-2.94519	0.00986188	0.849909	0.777425
ENSMUSG00000031130.3	chrX	57043074	57048758	+	2772	ENSMUSG00000031130.3	ENSMUSG00000031130	protein_coding	Brs3	12209	0.0738705	1.23909	-1.58647	2.94104	0.00994597	0.849909	0.777425
ENSMUSG00000020990.4	chr12	69746848	69790707	-	1689	ENSMUSG00000020990.4	ENSMUSG00000020990	protein_coding	Cdkl1	71091	9.70404	-0.167057	4.65534	-2.93903	0.00998702	0.849909	0.777425
ENSMUSG00000092375.1	chr15	78119706	78144142	+	2124	ENSMUSG00000092375.1	ENSMUSG00000092375	processed_transcript	A730060N03Rik	NA	0.328517	-0.580443	0.442269	-2.93806	0.0100068	0.849909	0.777425
ENSMUSG00000042258.13	chr13	116298281	116309689	-	3959	ENSMUSG00000042258.13	ENSMUSG00000042258	protein_coding	Isl1	16392	0.278592	1.2312	0.686587	2.93762	0.0100159	0.849909	0.777425
ENSMUSG00000006800.13	chr2	166073089	166155663	-	5818	ENSMUSG00000006800.13	ENSMUSG00000006800	protein_coding	Sulf2	72043	13.4786	-0.119161	7.24838	-2.9349	0.0100719	0.849909	0.777425
ENSMUSG00000031883.13	chr8	104534689	104550343	+	3637	ENSMUSG00000031883.13	ENSMUSG00000031883	protein_coding	Car7	12354	0.862999	-0.447992	2.61124	-2.93229	0.0101258	0.849909	0.777425
ENSMUSG00000032128.14	chr9	37415669	37433163	-	6765	ENSMUSG00000032128.14	ENSMUSG00000032128	protein_coding	Robo3	19649	0.831791	-0.471611	3.42883	-2.93172	0.0101376	0.849909	0.777425
ENSMUSG00000103748.1	chr1	21838948	21840514	-	1567	ENSMUSG00000103748.1	ENSMUSG00000103748	TEC	Gm38243	NA	0.940093	-0.552671	1.48741	-2.92991	0.0101753	0.849909	0.777425
ENSMUSG00000066357.6	chr9	108572311	108578739	-	4163	ENSMUSG00000066357.6	ENSMUSG00000066357	protein_coding	Wdr6	83669	47.4024	0.137285	8.61247	2.92938	0.0101862	0.849909	0.777425
ENSMUSG00000023959.8	chr17	44188572	44280168	+	5870	ENSMUSG00000023959.8	ENSMUSG00000023959	protein_coding	Clic5	224796	0.544814	-0.333751	2.59714	-2.92627	0.0102512	0.849909	0.777425
ENSMUSG00000083650.1	chr2	23019131	23019667	-	537	ENSMUSG00000083650.1	ENSMUSG00000083650	processed_pseudogene	Gm13357	NA	0.290675	-1.09336	-2.13522	-2.91703	0.0104468	0.849909	0.777425
ENSMUSG00000020340.16	chr11	46193850	46312859	-	7103	ENSMUSG00000020340.16	ENSMUSG00000020340	protein_coding	Cyfip2	76884	22.8746	-0.120491	8.30455	-2.91237	0.0105469	0.849909	0.777425
ENSMUSG00000027971.16	chr3	125404076	125728899	+	11720	ENSMUSG00000027971.16	ENSMUSG00000027971	protein_coding	Ndst4	64580	0.803849	0.286784	4.18358	2.91011	0.0105956	0.849909	0.777425
ENSMUSG00000015829.13	chr1	159523769	159931729	+	12867	ENSMUSG00000015829.13	ENSMUSG00000015829	protein_coding	Tnr	21960	5.96438	-0.180141	7.25183	-2.90675	0.0106686	0.849909	0.777425
ENSMUSG00000102253.1	chr1	8527780	8531313	-	3534	ENSMUSG00000102253.1	ENSMUSG00000102253	TEC	Gm38259	NA	0.16079	-0.756253	0.0937691	-2.90491	0.0107087	0.849909	0.777425
ENSMUSG00000026563.13	chr1	166379097	166393621	+	4110	ENSMUSG00000026563.13	ENSMUSG00000026563	protein_coding	Tada1	27878	4.77053	0.130863	5.23797	2.90028	0.0108105	0.849909	0.777425
ENSMUSG00000084384.3	chr11	58392769	58393560	-	792	ENSMUSG00000084384.3	ENSMUSG00000084384	processed_pseudogene	Gm12251	NA	2.56564	0.394166	1.93999	2.8991	0.0108366	0.849909	0.777425
ENSMUSG00000049916.10	chr16	17113399	17125140	-	1299	ENSMUSG00000049916.10	ENSMUSG00000049916	protein_coding	2610318N02Rik	70458	0.349569	0.590536	-0.296874	2.89854	0.010849	0.849909	0.777425
ENSMUSG00000049811.16	chr11	23007531	23030788	+	4396	ENSMUSG00000049811.16	ENSMUSG00000049811	protein_coding	Fam161a	73873	0.384579	0.328415	1.68036	2.89854	0.0108491	0.849909	0.777425
ENSMUSG00000032925.16	chr14	123659971	123975618	+	4229	ENSMUSG00000032925.16	ENSMUSG00000032925	protein_coding	Itgbl1	223272	0.709966	0.396691	2.45426	2.89815	0.0108578	0.849909	0.777425
ENSMUSG00000105771.1	chr5	49515825	49518937	-	3113	ENSMUSG00000105771.1	ENSMUSG00000105771	TEC	2900064K03Rik	NA	2.96168	-0.375836	4.17056	-2.89796	0.0108619	0.849909	0.777425
ENSMUSG00000060935.5	chr10	85102627	85117747	+	3778	ENSMUSG00000060935.5	ENSMUSG00000060935	protein_coding	Tmem263	103266	8.19036	0.115054	5.89098	2.89586	0.0109086	0.849909	0.777425
ENSMUSG00000023249.14	chr9	106470322	106476949	-	3699	ENSMUSG00000023249.14	ENSMUSG00000023249	protein_coding	Parp3	235587	0.324671	-0.508536	0.692362	-2.89581	0.0109096	0.849909	0.777425
ENSMUSG00000034115.9	chr9	119753763	119825456	-	5837	ENSMUSG00000034115.9	ENSMUSG00000034115	protein_coding	Scn11a	24046	0.0636948	0.675605	-0.627191	2.89459	0.010937	0.849909	0.777425
ENSMUSG00000081431.1	chr7	133738479	133738934	-	456	ENSMUSG00000081431.1	ENSMUSG00000081431	processed_pseudogene	Gm15483	NA	0.407834	-0.887713	-1.62602	-2.88961	0.0110488	0.849909	0.777425
ENSMUSG00000037279.13	chr2	144305175	144332146	-	2113	ENSMUSG00000037279.13	ENSMUSG00000037279	protein_coding	Ovol2	107586	0.51768	-0.43947	1.07545	-2.88925	0.0110569	0.849909	0.777425
ENSMUSG00000110148.1	chr8	25101216	25109986	+	4169	ENSMUSG00000110148.1	ENSMUSG00000110148	processed_transcript	5830408C22Rik	NA	0.05504	-1.23499	-2.07674	-2.88649	0.0111193	0.849909	0.777425
ENSMUSG00000108772.1	chr6	71641612	71642096	-	485	ENSMUSG00000108772.1	ENSMUSG00000108772	processed_pseudogene	Gm6063	NA	3.60162	-0.426427	1.63915	-2.8811	0.0112423	0.849909	0.777425
ENSMUSG00000050697.8	chr15	5143861	5181899	+	4655	ENSMUSG00000050697.8	ENSMUSG00000050697	protein_coding	Prkaa1	105787	4.06476	0.136699	5.11178	2.87822	0.0113086	0.849909	0.777425
ENSMUSG00000024098.5	chr17	65923066	65951187	-	4046	ENSMUSG00000024098.5	ENSMUSG00000024098	protein_coding	Twsg1	65960	5.66444	0.157466	5.34463	2.87416	0.0114026	0.849909	0.777425
ENSMUSG00000046844.6	chr8	114205612	114374071	+	5462	ENSMUSG00000046844.6	ENSMUSG00000046844	protein_coding	Vat1l	270097	11.3903	0.110828	6.95309	2.87395	0.0114077	0.849909	0.777425
ENSMUSG00000057722.17	chr4	101717404	101815352	+	7049	ENSMUSG00000057722.17	ENSMUSG00000057722	protein_coding	Lepr	16847	0.695027	0.331893	2.87961	2.86683	0.0115744	0.849909	0.777425
ENSMUSG00000031671.11	chr8	95715881	95719010	+	1903	ENSMUSG00000031671.11	ENSMUSG00000031671	protein_coding	Setd6	66083	2.72423	0.215475	3.30659	2.86448	0.01163	0.849909	0.777425
ENSMUSG00000054934.10	chr10	116417861	116473878	-	3324	ENSMUSG00000054934.10	ENSMUSG00000054934	protein_coding	Kcnmb4	58802	7.07886	-0.153688	5.54287	-2.86078	0.0117182	0.849909	0.777425
ENSMUSG00000103742.1	chr1	129283107	129285593	+	2487	ENSMUSG00000103742.1	ENSMUSG00000103742	TEC	Gm38240	NA	0.121385	-0.832393	-0.836961	-2.85823	0.0117792	0.849909	0.777425
ENSMUSG00000003934.5	chr11	69554092	69560205	-	3183	ENSMUSG00000003934.5	ENSMUSG00000003934	protein_coding	Efnb3	13643	20.5153	0.172412	7.01949	2.85789	0.0117874	0.849909	0.777425
ENSMUSG00000032231.14	chr9	69453620	69491795	+	3731	ENSMUSG00000032231.14	ENSMUSG00000032231	protein_coding	Anxa2	12306	4.72137	0.178507	3.78036	2.85745	0.011798	0.849909	0.777425
ENSMUSG00000110289.1	chr8	57650889	57652359	-	1471	ENSMUSG00000110289.1	ENSMUSG00000110289	TEC	4930412F12Rik	NA	0.211129	-0.798844	-0.948627	-2.85645	0.0118221	0.849909	0.777425
ENSMUSG00000030226.12	chr6	138362918	138581968	-	5135	ENSMUSG00000030226.12	ENSMUSG00000030226	protein_coding	Lmo3	109593	18.329	0.156943	7.54887	2.85384	0.0118852	0.849909	0.777425
ENSMUSG00000094508.1	chr7	59368236	59368314	-	79	ENSMUSG00000094508.1	ENSMUSG00000094508	snoRNA	Gm26230	NA	4.42476	-0.793781	-0.594076	-2.85073	0.0119605	0.849909	0.777425
ENSMUSG00000065219.1	chr7	45127382	45127464	-	83	ENSMUSG00000065219.1	ENSMUSG00000065219	snoRNA	Snord32a	NA	1.99042	-0.912329	-1.78691	-2.84883	0.012007	0.849909	0.777425
ENSMUSG00000033044.12	chr11	67798187	67816002	+	1877	ENSMUSG00000033044.12	ENSMUSG00000033044	protein_coding	Dhrs7c	68460	0.051339	1.06953	-2.4191	2.84763	0.0120365	0.849909	0.777425
ENSMUSG00000025404.15	chr10	127380327	127499384	+	5987	ENSMUSG00000025404.15	ENSMUSG00000025404	protein_coding	R3hdm2	71750	7.00075	-0.207784	6.32491	-2.84699	0.0120521	0.849909	0.777425
ENSMUSG00000096977.1	chr10	18235053	18238060	+	2586	ENSMUSG00000096977.1	ENSMUSG00000096977	lincRNA	Gm10827	NA	0.13664	-0.770275	-0.577665	-2.8451	0.0120986	0.849909	0.777425
ENSMUSG00000108660.1	chr6	83568039	83588123	+	3736	ENSMUSG00000108660.1	ENSMUSG00000108660	antisense	Gm21284	NA	0.0178547	1.27914	-3.03522	2.84235	0.0121666	0.849909	0.777425
ENSMUSG00000106244.1	chr5	49069010	49071460	-	2451	ENSMUSG00000106244.1	ENSMUSG00000106244	TEC	Gm43046	NA	2.49351	-0.49553	3.54902	-2.84079	0.0122053	0.849909	0.777425
ENSMUSG00000030230.15	chr6	139989673	140041457	-	2510	ENSMUSG00000030230.15	ENSMUSG00000030230	protein_coding	Plcz1	114875	0.284248	0.638165	0.416566	2.83829	0.0122676	0.849909	0.777425
ENSMUSG00000104661.1	chr5	49083874	49086770	-	2897	ENSMUSG00000104661.1	ENSMUSG00000104661	TEC	Gm42768	NA	2.288	-0.437036	3.67469	-2.83812	0.0122718	0.849909	0.777425
ENSMUSG00000041444.14	chr9	32116136	32268446	+	17179	ENSMUSG00000041444.14	ENSMUSG00000041444	protein_coding	Arhgap32	330914	5.5715	-0.146761	7.53313	-2.83805	0.0122736	0.849909	0.777425
ENSMUSG00000000120.6	chr11	95568818	95587735	-	3446	ENSMUSG00000000120.6	ENSMUSG00000000120	protein_coding	Ngfr	18053	0.446289	0.353112	1.48618	2.83557	0.0123358	0.849909	0.777425
ENSMUSG00000041380.13	chrX	146962513	147197277	+	9328	ENSMUSG00000041380.13	ENSMUSG00000041380	protein_coding	Htr2c	15560	1.83359	0.352863	5.05315	2.83537	0.0123408	0.849909	0.777425
ENSMUSG00000045534.4	chr6	126532551	126535412	-	2862	ENSMUSG00000045534.4	ENSMUSG00000045534	protein_coding	Kcna5	16493	0.496261	0.530721	1.44358	2.83431	0.0123674	0.849909	0.777425
ENSMUSG00000024076.9	chr17	78508063	78627409	+	2720	ENSMUSG00000024076.9	ENSMUSG00000024076	protein_coding	Vit	74199	1.28384	0.32129	2.77428	2.83416	0.0123713	0.849909	0.777425
ENSMUSG00000020627.9	chr12	5077472	5375682	-	7041	ENSMUSG00000020627.9	ENSMUSG00000020627	protein_coding	Klhl29	208439	2.55951	-0.170053	5.14528	-2.83209	0.0124233	0.849909	0.777425
ENSMUSG00000086677.1	chr11	62919079	62921592	-	1011	ENSMUSG00000086677.1	ENSMUSG00000086677	antisense	Tvp23bos	NA	0.0894669	-1.18987	-2.6627	-2.83188	0.0124287	0.849909	0.777425
ENSMUSG00000101249.1	chr1	24615706	24616197	-	492	ENSMUSG00000101249.1	ENSMUSG00000101249	unprocessed_pseudogene	Gm29216	NA	13.6004	0.213556	3.39802	2.83135	0.0124422	0.849909	0.777425
ENSMUSG00000024565.8	chr18	80966376	80986578	-	6886	ENSMUSG00000024565.8	ENSMUSG00000024565	protein_coding	Sall3	20689	0.437037	0.285006	2.55531	2.82862	0.0125115	0.849909	0.777425
ENSMUSG00000024659.14	chr19	20373428	20390944	-	2608	ENSMUSG00000024659.14	ENSMUSG00000024659	protein_coding	Anxa1	16952	4.22384	0.436183	0.874832	2.82796	0.0125283	0.849909	0.777425
ENSMUSG00000054728.16	chr13	42680623	43138526	+	9611	ENSMUSG00000054728.16	ENSMUSG00000054728	protein_coding	Phactr1	218194	13.7916	-0.113681	8.04657	-2.8275	0.0125401	0.849909	0.777425
ENSMUSG00000021765.7	chr13	114452262	114458730	-	2337	ENSMUSG00000021765.7	ENSMUSG00000021765	protein_coding	Fst	14313	0.699112	0.802654	0.451572	2.82572	0.0125855	0.849909	0.777425
ENSMUSG00000048915.12	chr17	62604184	62881317	-	4032	ENSMUSG00000048915.12	ENSMUSG00000048915	protein_coding	Efna5	13640	2.33141	-0.253223	4.03741	-2.82414	0.012626	0.849909	0.777425
ENSMUSG00000085911.1	chr2	138589392	138649122	+	1007	ENSMUSG00000085911.1	ENSMUSG00000085911	lincRNA	Gm14061	NA	0.157204	-0.934214	-1.73519	-2.82206	0.0126796	0.849909	0.777425
ENSMUSG00000021125.6	chr12	79130777	79156301	+	1428	ENSMUSG00000021125.6	ENSMUSG00000021125	protein_coding	Arg2	11847	2.39049	0.388154	2.54551	2.82085	0.0127109	0.849909	0.777425
ENSMUSG00000068122.10	chrX	21484544	21489164	+	3326	ENSMUSG00000068122.10	ENSMUSG00000068122	protein_coding	Agtr2	11609	0.206183	0.636634	-0.471354	2.8192	0.0127536	0.849909	0.777425
ENSMUSG00000085833.2	chr4	137159082	137165066	-	2904	ENSMUSG00000085833.2	ENSMUSG00000085833	lincRNA	Gm13003	NA	0.0239764	1.07214	-3.09182	2.81424	0.012883	0.849909	0.777425
ENSMUSG00000020649.11	chr12	24708241	24714146	+	2771	ENSMUSG00000020649.11	ENSMUSG00000020649	protein_coding	Rrm2	20135	4.48639	0.232643	3.66148	2.81252	0.0129281	0.849909	0.777425
ENSMUSG00000021127.6	chr12	80107760	80113013	-	2984	ENSMUSG00000021127.6	ENSMUSG00000021127	protein_coding	Zfp36l1	12192	2.86516	0.179648	3.54873	2.81232	0.0129334	0.849909	0.777425
ENSMUSG00000027674.16	chr3	32949408	33143247	-	8846	ENSMUSG00000027674.16	ENSMUSG00000027674	protein_coding	Pex5l	58869	7.13172	-0.175374	6.97237	-2.81146	0.0129558	0.849909	0.777425
ENSMUSG00000031355.16	chrX	168795099	169304435	+	12128	ENSMUSG00000031355.16	ENSMUSG00000031355	protein_coding	Arhgap6	11856	0.194593	0.47748	1.88314	2.8104	0.0129838	0.849909	0.777425
ENSMUSG00000093734.1	chr11	51270435	51270689	+	255	ENSMUSG00000093734.1	ENSMUSG00000093734	misc_RNA	Gm25082	NA	2.32527	-0.660893	0.0405378	-2.80992	0.0129966	0.849909	0.777425
ENSMUSG00000030772.6	chr7	112116017	112159057	-	3359	ENSMUSG00000030772.6	ENSMUSG00000030772	protein_coding	Dkk3	50781	17.6361	-0.164675	6.86859	-2.80156	0.0132194	0.849909	0.777425
ENSMUSG00000073394.4	chr17	44735845	44737612	+	792	ENSMUSG00000073394.4	ENSMUSG00000073394	antisense	Runx2os1	NA	0.164945	-0.834726	-1.96443	-2.79935	0.0132788	0.849909	0.777425
ENSMUSG00000029299.14	chr5	104935057	104982718	-	3550	ENSMUSG00000029299.14	ENSMUSG00000029299	protein_coding	Abcg3	27405	0.302586	0.691846	-0.766879	2.7975	0.0133288	0.849909	0.777425
ENSMUSG00000021223.13	chr12	83763634	83792382	+	5635	ENSMUSG00000021223.13	ENSMUSG00000021223	protein_coding	Papln	170721	0.997222	-0.418602	3.39321	-2.79687	0.0133457	0.849909	0.777425
ENSMUSG00000048004.14	chr12	119945957	120019211	+	1864	ENSMUSG00000048004.14	ENSMUSG00000048004	protein_coding	Tmem196	217951	3.31736	-0.254542	3.61439	-2.79248	0.0134654	0.849909	0.777425
ENSMUSG00000038805.10	chr17	85613608	85629302	+	5446	ENSMUSG00000038805.10	ENSMUSG00000038805	protein_coding	Six3	20473	0.0617483	1.16139	-1.02457	2.78796	0.0135896	0.849909	0.777425
ENSMUSG00000049176.14	chrX	167471309	168577231	-	9394	ENSMUSG00000049176.14	ENSMUSG00000049176	protein_coding	Frmpd4	333605	6.56459	-0.13184	6.94259	-2.7876	0.0135996	0.849909	0.777425
ENSMUSG00000022122.14	chr14	103814625	103844173	-	4037	ENSMUSG00000022122.14	ENSMUSG00000022122	protein_coding	Ednrb	13618	22.4548	0.130062	7.47569	2.78696	0.0136171	0.849909	0.777425
ENSMUSG00000026315.13	chr1	107590006	107610484	+	4795	ENSMUSG00000026315.13	ENSMUSG00000026315	protein_coding	Serpinb8	20725	0.423589	-0.655315	0.186509	-2.78676	0.0136228	0.849909	0.777425
ENSMUSG00000048170.14	chr7	128696441	128740495	-	5107	ENSMUSG00000048170.14	ENSMUSG00000048170	protein_coding	Mcmbp	210711	4.77369	0.151343	5.43121	2.78599	0.013644	0.849909	0.777425
ENSMUSG00000059713.12	chr4	135412308	135433853	-	5111	ENSMUSG00000059713.12	ENSMUSG00000059713	protein_coding	Rcan3	53902	6.70482	0.128946	6.07281	2.78456	0.0136838	0.849909	0.777425
ENSMUSG00000029608.10	chr5	120940499	121010092	-	4639	ENSMUSG00000029608.10	ENSMUSG00000029608	protein_coding	Rph3a	19894	11.6024	-0.187212	6.74074	-2.78413	0.0136956	0.849909	0.777425
ENSMUSG00000028184.12	chr3	148815583	148990555	-	14198	ENSMUSG00000028184.12	ENSMUSG00000028184	protein_coding	Adgrl2	99633	6.01523	-0.138408	7.34535	-2.78157	0.0137668	0.849909	0.777425
ENSMUSG00000023791.14	chr16	32084418	32099738	-	2394	ENSMUSG00000023791.14	ENSMUSG00000023791	protein_coding	Pigx	72084	2.93435	0.209761	3.70435	2.78025	0.0138038	0.849909	0.777425
ENSMUSG00000002908.16	chr8	70842049	70863258	-	4587	ENSMUSG00000002908.16	ENSMUSG00000002908	protein_coding	Kcnn1	84036	3.49897	-0.136847	5.00032	-2.77978	0.0138169	0.849909	0.777425
ENSMUSG00000090558.1	chr5	107404823	107431910	-	951	ENSMUSG00000090558.1	ENSMUSG00000090558	antisense	Gm17202	NA	0.177348	-0.852891	-1.60994	-2.77808	0.0138648	0.849909	0.777425
ENSMUSG00000102151.1	chr14	61677443	61681494	-	4052	ENSMUSG00000102151.1	ENSMUSG00000102151	TEC	Gm37472	NA	0.598104	-0.441816	1.71454	-2.77606	0.0139218	0.849909	0.777425
ENSMUSG00000026683.14	chr1	169497934	169531464	-	6341	ENSMUSG00000026683.14	ENSMUSG00000026683	protein_coding	Nuf2	66977	0.559413	0.238097	2.30183	2.77576	0.0139301	0.849909	0.777425
ENSMUSG00000097233.1	chr19	4169566	4174284	+	3877	ENSMUSG00000097233.1	ENSMUSG00000097233	lincRNA	Gm17552	NA	0.0809899	-0.732136	-0.734121	-2.77474	0.0139591	0.849909	0.777425
ENSMUSG00000092540.1	chr11	103879915	103880243	-	329	ENSMUSG00000092540.1	ENSMUSG00000092540	processed_pseudogene	Gm8738	NA	0.408996	1.41552	-2.24713	2.7731	0.0140057	0.849909	0.777425
ENSMUSG00000064140.2	chr13	23782572	23791495	+	1416	ENSMUSG00000064140.2	ENSMUSG00000064140	protein_coding	Trim38	214158	0.0739901	-1.02743	-2.2919	-2.77171	0.014045	0.849909	0.777425
ENSMUSG00000097296.1	chr8	84208920	84209609	+	690	ENSMUSG00000097296.1	ENSMUSG00000097296	lincRNA	Gm26532	NA	1.10294	-0.902465	-0.417139	-2.77003	0.014093	0.849909	0.777425
ENSMUSG00000030590.15	chr7	29152510	29156234	-	2713	ENSMUSG00000030590.15	ENSMUSG00000030590	protein_coding	Fam98c	73833	2.26339	-0.308162	3.54587	-2.76869	0.0141314	0.849909	0.777425
ENSMUSG00000022377.16	chr15	64086857	64382919	-	7482	ENSMUSG00000022377.16	ENSMUSG00000022377	protein_coding	Asap1	13196	6.31938	-0.137532	6.29497	-2.76798	0.0141518	0.849909	0.777425
ENSMUSG00000039395.8	chr1	72159442	72212307	-	2284	ENSMUSG00000039395.8	ENSMUSG00000039395	protein_coding	Mreg	381269	0.795328	-0.41623	1.05773	-2.76791	0.0141538	0.849909	0.777425
ENSMUSG00000030474.9	chr7	43651070	43660161	-	1849	ENSMUSG00000030474.9	ENSMUSG00000030474	protein_coding	Siglece	83382	0.211871	0.98346	-1.81712	2.76787	0.0141549	0.849909	0.777425
ENSMUSG00000059401.13	chrX	71050256	71156056	+	4796	ENSMUSG00000059401.13	ENSMUSG00000059401	protein_coding	Mamld1	333639	1.68667	-0.173502	3.99744	-2.76537	0.014227	0.849909	0.777425
ENSMUSG00000070709.12	chr7	27907392	27929460	-	7518	ENSMUSG00000070709.12	ENSMUSG00000070709	protein_coding	Zfp974	73430	1.10761	0.16637	4.01057	2.76505	0.0142362	0.849909	0.777425
ENSMUSG00000021840.16	chr14	47298314	47323204	+	4608	ENSMUSG00000021840.16	ENSMUSG00000021840	protein_coding	Mapk1ip1l	218975	6.55275	0.108831	5.78039	2.76184	0.0143291	0.849909	0.777425
ENSMUSG00000032388.6	chr9	65460937	65488470	+	2690	ENSMUSG00000032388.6	ENSMUSG00000032388	protein_coding	Spg21	27965	6.34697	0.138423	4.97809	2.76164	0.0143348	0.849909	0.777425
ENSMUSG00000039239.14	chr1	186622792	186705989	-	5791	ENSMUSG00000039239.14	ENSMUSG00000039239	protein_coding	Tgfb2	21808	1.46555	0.215122	4.02156	2.76112	0.0143499	0.849909	0.777425
ENSMUSG00000018425.18	chr11	86768846	86807746	-	4233	ENSMUSG00000018425.18	ENSMUSG00000018425	protein_coding	Dhx40	67487	5.23659	0.131689	5.09202	2.76044	0.0143699	0.849909	0.777425
ENSMUSG00000032530.13	chr9	121577843	121642096	-	1287	ENSMUSG00000032530.13	ENSMUSG00000032530	protein_coding	Lyzl4	69032	0.167508	-0.734049	-1.30029	-2.75883	0.0144166	0.849909	0.777425
ENSMUSG00000047714.14	chr16	31251537	31275277	-	4440	ENSMUSG00000047714.14	ENSMUSG00000047714	protein_coding	Ppp1r2	66849	8.88174	0.105698	6.16005	2.75746	0.0144569	0.849909	0.777425
ENSMUSG00000022103.9	chr14	70890130	70979838	+	3462	ENSMUSG00000022103.9	ENSMUSG00000022103	protein_coding	Gfra2	14586	3.00077	-0.154733	4.34473	-2.75592	0.0145021	0.849909	0.777425
ENSMUSG00000061613.12	chr17	31647082	31658754	-	974	ENSMUSG00000061613.12	ENSMUSG00000061613	protein_coding	U2af1	108121	15.9296	0.168937	4.85711	2.75314	0.0145839	0.849909	0.777425
ENSMUSG00000041886.6	chr12	119443410	119466934	+	3818	ENSMUSG00000041886.6	ENSMUSG00000041886	protein_coding	Macc1	238455	0.228381	-0.988893	-2.03136	-2.75119	0.0146417	0.849909	0.777425
ENSMUSG00000071112.12	chr6	142413441	142419730	+	1773	ENSMUSG00000071112.12	ENSMUSG00000071112	protein_coding	Spx	319552	0.278318	-0.669828	-0.10381	-2.75079	0.0146535	0.849909	0.777425
ENSMUSG00000050069.3	chr1	174833785	174921819	-	3745	ENSMUSG00000050069.3	ENSMUSG00000050069	protein_coding	Grem2	23893	4.3764	0.156399	5.022	2.74955	0.0146904	0.849909	0.777425
ENSMUSG00000055653.13	chrX	52272426	52613950	-	2690	ENSMUSG00000055653.13	ENSMUSG00000055653	protein_coding	Gpc3	14734	2.47	0.262716	2.98478	2.74713	0.0147625	0.849909	0.777425
ENSMUSG00000031523.16	chr8	36567751	36953143	-	14694	ENSMUSG00000031523.16	ENSMUSG00000031523	protein_coding	Dlc1	50768	2.61966	-0.145231	6.21271	-2.74642	0.0147838	0.849909	0.777425
ENSMUSG00000047419.5	chr13	93040713	93144724	-	11850	ENSMUSG00000047419.5	ENSMUSG00000047419	protein_coding	Cmya5	76469	0.243829	-0.322943	2.44468	-2.74568	0.0148061	0.849909	0.777425
ENSMUSG00000057058.16	chr11	96464593	96759130	+	7462	ENSMUSG00000057058.16	ENSMUSG00000057058	protein_coding	Skap1	78473	0.204572	0.472871	0.456119	2.74495	0.014828	0.849909	0.777425
ENSMUSG00000047414.6	chr12	95692226	95785215	+	7721	ENSMUSG00000047414.6	ENSMUSG00000047414	protein_coding	Flrt2	399558	10.5972	-0.103556	7.31503	-2.74191	0.0149193	0.849909	0.777425
ENSMUSG00000086851.1	chr11	53564688	53567313	-	1504	ENSMUSG00000086851.1	ENSMUSG00000086851	processed_transcript	A430108G06Rik	NA	0.787623	-0.355823	1.23239	-2.74097	0.0149478	0.849909	0.777425
ENSMUSG00000029544.16	chr5	115168689	115194381	-	5832	ENSMUSG00000029544.16	ENSMUSG00000029544	protein_coding	Cabp1	29867	2.22898	-0.16503	4.69213	-2.74095	0.0149484	0.849909	0.777425
ENSMUSG00000006373.10	chrX	36598206	36606079	+	1857	ENSMUSG00000006373.10	ENSMUSG00000006373	protein_coding	Pgrmc1	53328	72.354	0.112042	8.04778	2.74079	0.0149532	0.849909	0.777425
ENSMUSG00000027496.15	chr2	172356190	172370535	-	2531	ENSMUSG00000027496.15	ENSMUSG00000027496	protein_coding	Aurka	20878	1.02804	0.365347	1.79335	2.74002	0.0149766	0.849909	0.777425
ENSMUSG00000007655.16	chr6	17306335	17341452	+	3444	ENSMUSG00000007655.16	ENSMUSG00000007655	protein_coding	Cav1	12389	4.40526	0.177191	4.6437	2.73933	0.0149975	0.849909	0.777425
ENSMUSG00000024583.2	chr18	63662801	63692359	-	2558	ENSMUSG00000024583.2	ENSMUSG00000024583	protein_coding	Txnl1	53382	14.8564	0.128898	6.0477	2.73726	0.0150604	0.849909	0.777425
ENSMUSG00000001761.7	chr6	29735503	29761365	+	5621	ENSMUSG00000001761.7	ENSMUSG00000001761	protein_coding	Smo	319757	1.68651	0.184249	3.93975	2.73705	0.015067	0.849909	0.777425
ENSMUSG00000070372.11	chr3	104822779	104864505	-	3781	ENSMUSG00000070372.11	ENSMUSG00000070372	protein_coding	Capza1	12340	12.7782	0.171722	6.349	2.73665	0.015079	0.849909	0.777425
ENSMUSG00000045322.10	chr9	106222598	106226883	+	3478	ENSMUSG00000045322.10	ENSMUSG00000045322	protein_coding	Tlr9	81897	0.107434	-0.999607	-1.92977	-2.73602	0.0150983	0.849909	0.777425
ENSMUSG00000002329.6	chr14	55657879	55660508	-	1733	ENSMUSG00000002329.6	ENSMUSG00000002329	protein_coding	Mdp1	67881	12.5704	0.112981	5.39157	2.73305	0.0151892	0.849909	0.777425
ENSMUSG00000047230.6	chrX	139800828	139811386	+	3325	ENSMUSG00000047230.6	ENSMUSG00000047230	protein_coding	Cldn2	12738	0.246944	0.544146	0.596016	2.72792	0.0153478	0.849909	0.777425
ENSMUSG00000023945.6	chr17	54273594	54299034	-	5176	ENSMUSG00000023945.6	ENSMUSG00000023945	protein_coding	Slc5a7	63993	0.391956	0.413457	1.9725	2.72711	0.0153731	0.849909	0.777425
ENSMUSG00000039656.16	chr17	34031812	34038393	+	3698	ENSMUSG00000039656.16	ENSMUSG00000039656	protein_coding	Rxrb	20182	6.48672	-0.125073	5.51944	-2.7271	0.0153733	0.849909	0.777425
ENSMUSG00000048424.15	chr15	8968426	9066551	+	3034	ENSMUSG00000048424.15	ENSMUSG00000048424	protein_coding	Ranbp3l	223332	0.651912	0.334541	1.96005	2.72627	0.0153989	0.849909	0.777425
ENSMUSG00000103553.1	chr1	66821226	66825914	-	4689	ENSMUSG00000103553.1	ENSMUSG00000103553	TEC	Gm38218	NA	0.0291112	-1.33468	-2.50346	-2.72617	0.0154021	0.849909	0.777425
ENSMUSG00000017765.17	chr8	105943590	105966097	-	4279	ENSMUSG00000017765.17	ENSMUSG00000017765	protein_coding	Slc12a4	20498	2.65796	-0.160505	4.36166	-2.7252	0.0154325	0.849909	0.777425
ENSMUSG00000085981.1	chr13	31371299	31408922	-	910	ENSMUSG00000085981.1	ENSMUSG00000085981	lincRNA	NA	NA	0.203969	1.21638	-1.70408	2.72336	0.01549	0.849909	0.777425
ENSMUSG00000027978.9	chr3	123446913	123506597	+	2602	ENSMUSG00000027978.9	ENSMUSG00000027978	protein_coding	Prss12	19142	6.64843	-0.162475	5.09371	-2.72325	0.0154933	0.849909	0.777425
ENSMUSG00000105877.1	chr5	57925620	57926975	+	1356	ENSMUSG00000105877.1	ENSMUSG00000105877	TEC	Gm42479	NA	1.26195	-0.494143	1.6805	-2.72267	0.0155117	0.849909	0.777425
ENSMUSG00000072568.4	chr15	60818994	60853778	-	5926	ENSMUSG00000072568.4	ENSMUSG00000072568	protein_coding	Fam84b	399603	2.76336	-0.132163	4.95824	-2.7217	0.0155421	0.849909	0.777425
ENSMUSG00000000982.5	chr11	83647844	83649355	-	766	ENSMUSG00000000982.5	ENSMUSG00000000982	protein_coding	Ccl3	20302	0.273969	1.04982	-1.60004	2.71963	0.0156072	0.849909	0.777425
ENSMUSG00000085711.4	chrX	157016229	157017530	-	1302	ENSMUSG00000085711.4	ENSMUSG00000085711	processed_pseudogene	Gm15163	NA	0.78815	0.542455	0.79651	2.71916	0.0156221	0.849909	0.777425
ENSMUSG00000020323.14	chr10	79781474	79790961	-	2843	ENSMUSG00000020323.14	ENSMUSG00000020323	protein_coding	Prss57	73106	0.110545	-0.644843	-0.823317	-2.71914	0.0156226	0.849909	0.777425
ENSMUSG00000106680.1	chr5	32713072	32713988	-	917	ENSMUSG00000106680.1	ENSMUSG00000106680	TEC	Gm43852	NA	0.684644	-0.541633	0.219342	-2.71794	0.0156606	0.849909	0.777425
ENSMUSG00000027306.15	chr2	119618298	119651244	+	4059	ENSMUSG00000027306.15	ENSMUSG00000027306	protein_coding	Nusap1	108907	28.987	0.354301	2.7972	2.71639	0.0157099	0.849909	0.777425
ENSMUSG00000097337.1	chr4	123898633	123904842	-	2439	ENSMUSG00000097337.1	ENSMUSG00000097337	lincRNA	Gm26606	NA	0.327028	-0.531107	0.568584	-2.71629	0.0157131	0.849909	0.777425
ENSMUSG00000105947.1	chr5	102983842	102986313	-	2472	ENSMUSG00000105947.1	ENSMUSG00000105947	TEC	Gm43789	NA	0.595871	-0.444587	1.51592	-2.71506	0.0157519	0.849909	0.777425
ENSMUSG00000070695.4	chr1	115684756	116587323	+	10945	ENSMUSG00000070695.4	ENSMUSG00000070695	protein_coding	Cntnap5a	636808	4.76081	0.137105	6.69869	2.7149	0.0157571	0.849909	0.777425
ENSMUSG00000023067.13	chr17	29090979	29100722	+	2223	ENSMUSG00000023067.13	ENSMUSG00000023067	protein_coding	Cdkn1a	12575	3.7377	0.190529	3.73276	2.71477	0.0157614	0.849909	0.777425
ENSMUSG00000065944.1	chr11	101658238	101658428	+	191	ENSMUSG00000065944.1	ENSMUSG00000065944	snRNA	Rnu2-10	NA	25.4938	-2.14133	2.23305	-2.71291	0.0158205	0.849909	0.777425
ENSMUSG00000052504.6	chr16	63543538	63864158	-	5659	ENSMUSG00000052504.6	ENSMUSG00000052504	protein_coding	Epha3	13837	4.74694	0.152796	5.69233	2.71272	0.0158266	0.849909	0.777425
ENSMUSG00000062393.13	chrX	6779306	6948363	+	7158	ENSMUSG00000062393.13	ENSMUSG00000062393	protein_coding	Dgkk	331374	0.305273	0.394981	2.04852	2.71213	0.0158455	0.849909	0.777425
ENSMUSG00000062867.13	chr9	108560286	108565584	+	3077	ENSMUSG00000062867.13	ENSMUSG00000062867	protein_coding	Impdh2	23918	8.86744	0.140354	5.64908	2.70969	0.015924	0.849909	0.777425
ENSMUSG00000097253.2	chr6	128356004	128358837	+	2237	ENSMUSG00000097253.2	ENSMUSG00000097253	antisense	Gm26770	NA	0.0501938	-1.06232	-2.2495	-2.70027	0.0162297	0.849909	0.777425
ENSMUSG00000107549.1	chr6	7853871	7855742	+	1872	ENSMUSG00000107549.1	ENSMUSG00000107549	TEC	Gm43961	NA	0.428915	-0.558595	0.27947	-2.70017	0.016233	0.849909	0.777425
ENSMUSG00000026213.15	chr1	75521529	75537335	+	5743	ENSMUSG00000026213.15	ENSMUSG00000026213	protein_coding	Stk11ip	71728	2.88056	-0.128049	4.95362	-2.69859	0.0162847	0.849909	0.777425
ENSMUSG00000082816.1	chr11	3951714	3952716	+	1003	ENSMUSG00000082816.1	ENSMUSG00000082816	processed_pseudogene	Gm11953	NA	0.0658745	1.01678	-2.978	2.69796	0.0163054	0.849909	0.777425
ENSMUSG00000030905.5	chr7	120186380	120202111	-	3391	ENSMUSG00000030905.5	ENSMUSG00000030905	protein_coding	Crym	12971	22.7958	0.187474	7.24538	2.69764	0.0163161	0.849909	0.777425
ENSMUSG00000051548.4	chr19	11877615	11878358	-	744	ENSMUSG00000051548.4	ENSMUSG00000051548	processed_pseudogene	Gm6365	NA	0.282683	0.815185	-1.32505	2.69702	0.0163366	0.849909	0.777425
ENSMUSG00000074604.9	chr3	51660360	51682677	+	3703	ENSMUSG00000074604.9	ENSMUSG00000074604	protein_coding	Mgst2	211666	0.161976	-1.08637	-2.978	-2.69674	0.0163457	0.849909	0.777425
ENSMUSG00000099924.1	chr1	51148309	51150581	+	2273	ENSMUSG00000099924.1	ENSMUSG00000099924	sense_intronic	Gm28320	NA	0.407723	-0.612143	0.786194	-2.69149	0.0165198	0.849909	0.777425
ENSMUSG00000079071.2	chr2	122484941	122528040	+	4996	ENSMUSG00000079071.2	ENSMUSG00000079071	protein_coding	Gm14085	381417	0.101188	-0.79861	-1.88621	-2.69137	0.0165238	0.849909	0.777425
ENSMUSG00000108841.1	chr14	33471696	33575269	+	6438	ENSMUSG00000108841.1	ENSMUSG00000108841	protein_coding	Frmpd2	268729	0.174383	0.361594	1.11178	2.69001	0.0165693	0.849909	0.777425
ENSMUSG00000104315.1	chr1	30865504	30868538	-	3035	ENSMUSG00000104315.1	ENSMUSG00000104315	TEC	Gm37906	NA	0.565683	-0.392836	1.58548	-2.68966	0.016581	0.849909	0.777425
ENSMUSG00000032515.7	chr9	119971166	119977250	-	2870	ENSMUSG00000032515.7	ENSMUSG00000032515	protein_coding	Csrnp1	215418	0.689203	-0.424094	1.66452	-2.68949	0.0165865	0.849909	0.777425
ENSMUSG00000047773.13	chr11	89390223	89777653	-	6173	ENSMUSG00000047773.13	ENSMUSG00000047773	protein_coding	Ankfn1	382543	0.544743	0.27111	2.7104	2.6879	0.01664	0.849909	0.777425
ENSMUSG00000036932.14	chrX	48474944	48513563	-	4006	ENSMUSG00000036932.14	ENSMUSG00000036932	protein_coding	Aifm1	26926	3.1068	0.180064	4.54006	2.68705	0.0166686	0.849909	0.777425
ENSMUSG00000043483.3	chr12	96922420	96923061	-	642	ENSMUSG00000043483.3	ENSMUSG00000043483	processed_pseudogene	Gm6863	NA	16.6905	0.17415	4.23964	2.68376	0.0167794	0.849909	0.777425
ENSMUSG00000049709.4	chr7	108921852	108930178	-	4504	ENSMUSG00000049709.4	ENSMUSG00000049709	protein_coding	Nlrp10	244202	0.210491	1.15916	-2.82029	2.6834	0.0167915	0.849909	0.777425
ENSMUSG00000038760.13	chr15	44196135	44235912	+	3976	ENSMUSG00000038760.13	ENSMUSG00000038760	protein_coding	Trhr	22045	1.25963	0.316548	3.3027	2.68255	0.0168203	0.849909	0.777425
ENSMUSG00000038860.15	chr2	32986224	33131654	-	12352	ENSMUSG00000038860.15	ENSMUSG00000038860	protein_coding	Garnl3	99326	6.56903	-0.111338	7.33745	-2.68233	0.016828	0.849909	0.777425
ENSMUSG00000028121.8	chr3	122294136	122530191	+	5604	ENSMUSG00000028121.8	ENSMUSG00000028121	protein_coding	Bcar3	29815	0.879358	-0.240127	3.1546	-2.68063	0.0168856	0.849909	0.777425
ENSMUSG00000092048.2	chr10	130417772	130429612	-	3042	ENSMUSG00000092048.2	ENSMUSG00000092048	protein_coding	Vmn2r85	623734	0.279837	-0.498807	0.727954	-2.68063	0.0168857	0.849909	0.777425
ENSMUSG00000104060.1	chr1	131376461	131378531	-	2071	ENSMUSG00000104060.1	ENSMUSG00000104060	TEC	Gm37954	NA	0.265399	-0.564793	-0.0356496	-2.68046	0.0168914	0.849909	0.777425
ENSMUSG00000028664.14	chr4	136647539	136835988	-	12608	ENSMUSG00000028664.14	ENSMUSG00000028664	protein_coding	Ephb2	13844	2.86902	-0.125474	6.15963	-2.67656	0.0170249	0.849909	0.777425
ENSMUSG00000109693.1	chr8	61075365	61077046	+	1682	ENSMUSG00000109693.1	ENSMUSG00000109693	TEC	Gm45483	NA	0.0949071	-1.02333	-1.80968	-2.67573	0.0170531	0.849909	0.777425
ENSMUSG00000018334.17	chr11	79013440	79146407	-	7022	ENSMUSG00000018334.17	ENSMUSG00000018334	protein_coding	Ksr1	16706	2.59838	-0.12364	5.13659	-2.67559	0.0170581	0.849909	0.777425
ENSMUSG00000034330.10	chr8	117498291	117635142	+	4298	ENSMUSG00000034330.10	ENSMUSG00000034330	protein_coding	Plcg2	234779	0.91215	-0.300099	1.74917	-2.67515	0.0170733	0.849909	0.777425
ENSMUSG00000007617.17	chr13	93303757	93404129	+	10502	ENSMUSG00000007617.17	ENSMUSG00000007617	protein_coding	Homer1	26556	8.08138	-0.1079	7.36192	-2.67484	0.0170837	0.849909	0.777425
ENSMUSG00000024420.8	chr18	13687013	13972733	-	6152	ENSMUSG00000024420.8	ENSMUSG00000024420	protein_coding	Zfp521	225207	1.38842	0.214627	3.96291	2.67443	0.0170979	0.849909	0.777425
ENSMUSG00000097732.2	chr17	23790532	23794241	+	2266	ENSMUSG00000097732.2	ENSMUSG00000097732	lincRNA	D930048G16Rik	NA	0.300983	-0.494255	0.401947	-2.674	0.0171127	0.849909	0.777425
ENSMUSG00000098739.1	chr19	22438520	22448865	-	1175	ENSMUSG00000098739.1	ENSMUSG00000098739	antisense	Gm27151	NA	0.237826	-0.737984	-0.920017	-2.67399	0.0171131	0.849909	0.777425
ENSMUSG00000103209.1	chr1	25296512	25299886	-	3375	ENSMUSG00000103209.1	ENSMUSG00000103209	TEC	Gm37331	NA	1.00917	-0.454193	2.71213	-2.67221	0.0171747	0.849909	0.777425
ENSMUSG00000022416.15	chr15	80287238	80398279	+	9862	ENSMUSG00000022416.15	ENSMUSG00000022416	protein_coding	Cacna1i	239556	4.33304	-0.209711	6.39335	-2.67213	0.0171774	0.849909	0.777425
ENSMUSG00000020601.7	chr12	15791727	15816877	-	4290	ENSMUSG00000020601.7	ENSMUSG00000020601	protein_coding	Trib2	217410	15.4057	0.104672	7.01368	2.66822	0.017313	0.849909	0.777425
ENSMUSG00000039671.18	chr2	165784152	165899016	-	11031	ENSMUSG00000039671.18	ENSMUSG00000039671	protein_coding	Zmynd8	228880	4.59514	-0.111034	6.52022	-2.66808	0.0173182	0.849909	0.777425
ENSMUSG00000097182.2	chr13	91368990	91388085	-	2807	ENSMUSG00000097182.2	ENSMUSG00000097182	lincRNA	A830009L08Rik	NA	1.76172	-0.32988	3.28184	-2.66726	0.0173466	0.849909	0.777425
ENSMUSG00000038702.6	chr1	111858702	111864918	-	5763	ENSMUSG00000038702.6	ENSMUSG00000038702	protein_coding	Dsel	319901	5.22279	0.10205	5.8427	2.66678	0.0173636	0.849909	0.777425
ENSMUSG00000051401.6	chr18	40258361	40531168	+	1349	ENSMUSG00000051401.6	ENSMUSG00000051401	protein_coding	Kctd16	383348	11.4604	-0.18112	4.94339	-2.66332	0.017485	0.849909	0.777425
ENSMUSG00000058897.17	chr3	130131501	130599877	+	12947	ENSMUSG00000058897.17	ENSMUSG00000058897	protein_coding	Col25a1	77018	1.02435	0.219015	4.6493	2.66314	0.0174912	0.849909	0.777425
ENSMUSG00000046364.14	chr7	109519147	109522367	+	2774	ENSMUSG00000046364.14	ENSMUSG00000046364	protein_coding	Rpl27a	26451	49.6976	0.117501	7.74158	2.66289	0.0175002	0.849909	0.777425
ENSMUSG00000064927.1	chr3	40992693	40992850	+	158	ENSMUSG00000064927.1	ENSMUSG00000064927	snRNA	Gm22043	NA	0.74152	-1.07811	-2.34694	-2.66283	0.0175021	0.849909	0.777425
ENSMUSG00000034192.5	chr6	91515928	91522625	+	2753	ENSMUSG00000034192.5	ENSMUSG00000034192	protein_coding	Lsm3	67678	2.92206	0.207922	3.8763	2.66259	0.0175106	0.849909	0.777425
ENSMUSG00000070076.2	chr12	109592846	109592915	+	70	ENSMUSG00000070076.2	ENSMUSG00000070076	miRNA	Mir127	NA	9.46182	-0.688962	0.250062	-2.66136	0.017554	0.849909	0.777425
ENSMUSG00000043753.2	chr4	89679436	89694772	+	4194	ENSMUSG00000043753.2	ENSMUSG00000043753	protein_coding	Dmrta1	242523	0.264015	0.368927	1.1299	2.66112	0.0175624	0.849909	0.777425
ENSMUSG00000097391.8	chr12	109729764	109749460	+	7292	ENSMUSG00000097391.8	ENSMUSG00000097391	lincRNA	Mirg	NA	4.47276	-0.233698	5.99666	-2.66041	0.0175877	0.849909	0.777425
ENSMUSG00000050211.14	chr2	120166412	120245335	-	6960	ENSMUSG00000050211.14	ENSMUSG00000050211	protein_coding	Pla2g4e	329502	2.01571	-0.177227	4.77009	-2.65948	0.0176204	0.849909	0.777425
ENSMUSG00000031980.9	chr8	124556534	124569706	-	1891	ENSMUSG00000031980.9	ENSMUSG00000031980	protein_coding	Agt	11606	2.03505	0.346695	2.86658	2.65926	0.0176283	0.849909	0.777425
ENSMUSG00000028072.6	chr3	87778244	87795162	-	2588	ENSMUSG00000028072.6	ENSMUSG00000028072	protein_coding	Ntrk1	18211	0.114243	0.923174	-0.933242	2.65792	0.017676	0.849909	0.777425
ENSMUSG00000107511.1	chr6	103605521	103607893	+	2373	ENSMUSG00000107511.1	ENSMUSG00000107511	TEC	Gm44440	NA	0.119666	-1.02682	-1.05578	-2.65752	0.0176903	0.849909	0.777425
ENSMUSG00000039929.14	chr16	90751527	90810413	-	8190	ENSMUSG00000039929.14	ENSMUSG00000039929	protein_coding	Urb1	207932	1.41615	-0.162012	4.43691	-2.65625	0.0177353	0.849909	0.777425
ENSMUSG00000039765.15	chr5	43662346	43740972	+	6809	ENSMUSG00000039765.15	ENSMUSG00000039765	protein_coding	Cc2d2a	231214	1.76525	-0.164134	4.52636	-2.65622	0.0177364	0.849909	0.777425
ENSMUSG00000089791.1	chr1	98457768	98459162	+	1395	ENSMUSG00000089791.1	ENSMUSG00000089791	processed_pseudogene	Gm3555	NA	0.10346	1.22118	-2.27123	2.65618	0.0177381	0.849909	0.777425
ENSMUSG00000056222.14	chr13	57421195	57908314	-	8347	ENSMUSG00000056222.14	ENSMUSG00000056222	protein_coding	Spock1	20745	8.92335	-0.125083	7.21404	-2.65593	0.017747	0.849909	0.777425
ENSMUSG00000043110.2	chr2	132868305	132880891	-	3715	ENSMUSG00000043110.2	ENSMUSG00000043110	protein_coding	Lrrn4	320974	0.170653	0.577798	0.269315	2.65536	0.0177672	0.849909	0.777425
ENSMUSG00000020431.5	chr11	7063489	7178506	+	12522	ENSMUSG00000020431.5	ENSMUSG00000020431	protein_coding	Adcy1	432530	74.0929	-0.0907045	10.8549	-2.65318	0.0178454	0.849909	0.777425
ENSMUSG00000109428.1	chr7	81590894	81592028	+	1135	ENSMUSG00000109428.1	ENSMUSG00000109428	TEC	Gm45698	NA	0.133999	-0.972609	-1.9113	-2.65163	0.0179011	0.849909	0.777425
ENSMUSG00000022066.16	chr14	69555424	69585520	+	8074	ENSMUSG00000022066.16	ENSMUSG00000022066	protein_coding	Entpd4b	100862375	0.106327	1.14272	0.375195	2.65158	0.0179028	0.849909	0.777425
ENSMUSG00000054426.11	chr3	115881581	115888130	-	2385	ENSMUSG00000054426.11	ENSMUSG00000054426	processed_transcript	A930005H10Rik	NA	0.852303	0.290848	1.84805	2.6511	0.0179203	0.849909	0.777425
ENSMUSG00000026826.13	chr2	57106830	57124003	-	4059	ENSMUSG00000026826.13	ENSMUSG00000026826	protein_coding	Nr4a2	18227	4.49039	0.285787	5.15958	2.64896	0.0179974	0.849909	0.777425
ENSMUSG00000104969.1	chr3	144197172	144199262	-	2091	ENSMUSG00000104969.1	ENSMUSG00000104969	sense_intronic	Gm43445	NA	1.11874	-0.360759	2.14879	-2.6489	0.0179998	0.849909	0.777425
ENSMUSG00000005952.15	chr11	73234292	73261242	+	3681	ENSMUSG00000005952.15	ENSMUSG00000005952	protein_coding	Trpv1	193034	0.0523505	1.13127	-1.56141	2.64789	0.0180364	0.849909	0.777425
ENSMUSG00000099825.1	chr8	22398721	22399596	+	547	ENSMUSG00000099825.1	ENSMUSG00000099825	lincRNA	1810012K16Rik	NA	0.193737	-1.06018	-2.42486	-2.64746	0.018052	0.849909	0.777425
ENSMUSG00000019359.14	chrX	100729873	100738895	+	4609	ENSMUSG00000019359.14	ENSMUSG00000019359	protein_coding	Gdpd2	71584	0.858688	0.267647	2.73619	2.64502	0.0181406	0.850309	0.777791
ENSMUSG00000039620.17	chr8	36457548	36516570	+	6387	ENSMUSG00000039620.17	ENSMUSG00000039620	protein_coding	6430573F11Rik	319582	1.31889	-0.183373	4.06451	-2.6446	0.018156	0.850309	0.777791
ENSMUSG00000053931.11	chr3	121426497	121458207	+	3037	ENSMUSG00000053931.11	ENSMUSG00000053931	protein_coding	Cnn3	71994	10.8552	0.160128	5.9294	2.64387	0.0181828	0.850309	0.777791
ENSMUSG00000019942.12	chr10	69336635	69352938	-	3445	ENSMUSG00000019942.12	ENSMUSG00000019942	protein_coding	Cdk1	12534	1.5557	0.355354	2.71501	2.64223	0.0182427	0.850432	0.777904
ENSMUSG00000061762.12	chr6	7554879	7565834	+	3399	ENSMUSG00000061762.12	ENSMUSG00000061762	protein_coding	Tac1	21333	2.33818	0.433286	3.93445	2.63981	0.0183318	0.850432	0.777904
ENSMUSG00000030725.4	chr7	100159277	100161365	+	1663	ENSMUSG00000030725.4	ENSMUSG00000030725	protein_coding	Lipt2	67164	1.25483	0.318042	1.99553	2.63963	0.0183383	0.850432	0.777904
ENSMUSG00000038807.18	chr11	74383356	74610915	-	7164	ENSMUSG00000038807.18	ENSMUSG00000038807	protein_coding	Rap1gap2	380711	14.0474	-0.128085	7.63003	-2.63817	0.0183923	0.850432	0.777904
ENSMUSG00000033177.13	chr16	45656315	45693658	-	2837	ENSMUSG00000033177.13	ENSMUSG00000033177	protein_coding	Tmprss7	208171	1.48395	-0.228902	3.05424	-2.63393	0.0185496	0.850432	0.777904
ENSMUSG00000093460.9	chr17	85600651	85618398	-	11884	ENSMUSG00000093460.9	ENSMUSG00000093460	processed_transcript	Six3os1	NA	0.0594821	0.888828	0.228927	2.63348	0.0185662	0.850432	0.777904
ENSMUSG00000048721.2	chr11	46235531	46239872	+	2290	ENSMUSG00000048721.2	ENSMUSG00000048721	protein_coding	Fndc9	320116	1.54996	0.269939	2.6802	2.633	0.0185842	0.850432	0.777904
ENSMUSG00000103505.1	chr1	84807158	84809190	-	2033	ENSMUSG00000103505.1	ENSMUSG00000103505	TEC	Gm38374	NA	0.302828	-0.615078	-0.131064	-2.63296	0.0185858	0.850432	0.777904
ENSMUSG00000037349.9	chr19	6993018	6996117	-	1195	ENSMUSG00000037349.9	ENSMUSG00000037349	protein_coding	Nudt22	68323	1.832	-0.264856	2.05111	-2.62986	0.0187018	0.850432	0.777904
ENSMUSG00000108064.1	chr6	87796070	87799227	-	3158	ENSMUSG00000108064.1	ENSMUSG00000108064	TEC	Gm44423	NA	0.162672	-0.653066	-0.308817	-2.62966	0.0187092	0.850432	0.777904
ENSMUSG00000006932.16	chr9	120929216	120960507	+	5099	ENSMUSG00000006932.16	ENSMUSG00000006932	protein_coding	Ctnnb1	12387	82.5256	0.0925402	9.62355	2.6291	0.0187302	0.850432	0.777904
ENSMUSG00000029151.14	chr5	31086106	31108237	-	2834	ENSMUSG00000029151.14	ENSMUSG00000029151	protein_coding	Slc30a3	22784	5.94433	-0.341109	5.04477	-2.62886	0.0187392	0.850432	0.777904
ENSMUSG00000103779.1	chr17	51766643	51771443	-	4801	ENSMUSG00000103779.1	ENSMUSG00000103779	TEC	Gm36931	NA	0.47756	-0.401933	1.85872	-2.62766	0.0187844	0.850432	0.777904
ENSMUSG00000094910.1	chr12	105453856	105493095	+	5786	ENSMUSG00000094910.1	ENSMUSG00000094910	protein_coding	D430019H16Rik	268595	30.5363	0.128448	8.46009	2.62753	0.0187894	0.850432	0.777904
ENSMUSG00000052821.3	chrX	106574346	106603679	-	5142	ENSMUSG00000052821.3	ENSMUSG00000052821	protein_coding	Cysltr1	58861	0.125767	-0.615109	-0.399874	-2.62403	0.018922	0.850432	0.777904
ENSMUSG00000046854.16	chr2	32574797	32583782	+	2494	ENSMUSG00000046854.16	ENSMUSG00000046854	protein_coding	Pip5kl1	227733	1.41571	-0.249232	2.7994	-2.62396	0.0189248	0.850432	0.777904
ENSMUSG00000086825.1	chr1	130429781	130437191	-	3681	ENSMUSG00000086825.1	ENSMUSG00000086825	lincRNA	Gm15675	NA	0.343011	-0.779955	-0.073282	-2.62364	0.0189367	0.850432	0.777904
ENSMUSG00000012819.15	chr10	60302748	60696490	-	16939	ENSMUSG00000012819.15	ENSMUSG00000012819	protein_coding	Cdh23	22295	0.0599273	0.521745	0.703934	2.62261	0.018976	0.850432	0.777904
ENSMUSG00000086015.1	chr11	95858865	95861044	+	1269	ENSMUSG00000086015.1	ENSMUSG00000086015	processed_transcript	4833417C18Rik	NA	0.137992	-0.879605	-1.97336	-2.6225	0.0189803	0.850432	0.777904
ENSMUSG00000056947.5	chr3	55782510	55785001	+	2492	ENSMUSG00000056947.5	ENSMUSG00000056947	protein_coding	Mab21l1	17116	0.185773	0.738419	-0.259895	2.61465	0.0192816	0.850432	0.777904
ENSMUSG00000060594.5	chr9	51056780	51077094	-	1786	ENSMUSG00000060594.5	ENSMUSG00000060594	protein_coding	Layn	244864	4.09112	-0.190792	3.79957	-2.61458	0.0192842	0.850432	0.777904
ENSMUSG00000029056.13	chr4	154964123	154980938	+	3487	ENSMUSG00000029056.13	ENSMUSG00000029056	protein_coding	Pank4	269614	3.73096	-0.152543	4.58725	-2.61457	0.0192844	0.850432	0.777904
ENSMUSG00000021112.8	chr12	78748947	78840711	+	5512	ENSMUSG00000021112.8	ENSMUSG00000021112	protein_coding	Mpp5	56217	3.16996	0.143708	4.9365	2.61378	0.019315	0.850432	0.777904
ENSMUSG00000026374.14	chr1	118294778	118311739	-	9046	ENSMUSG00000026374.14	ENSMUSG00000026374	protein_coding	Tsn	22099	7.79257	0.120754	7.04285	2.61023	0.0194532	0.850432	0.777904
ENSMUSG00000006369.14	chr15	85205949	85286535	+	4368	ENSMUSG00000006369.14	ENSMUSG00000006369	protein_coding	Fbln1	14114	1.41207	0.29024	3.37866	2.6096	0.0194775	0.850432	0.777904
ENSMUSG00000036972.14	chr9	91362413	91389348	+	10335	ENSMUSG00000036972.14	ENSMUSG00000036972	protein_coding	Zic4	22774	0.186145	0.446024	1.83948	2.6086	0.0195169	0.850432	0.777904
ENSMUSG00000040260.7	chr17	49456022	49564337	-	6045	ENSMUSG00000040260.7	ENSMUSG00000040260	protein_coding	Daam2	76441	1.53834	-0.247284	4.15609	-2.6039	0.0197016	0.850432	0.777904
ENSMUSG00000103216.1	chr17	51796017	51799190	-	3174	ENSMUSG00000103216.1	ENSMUSG00000103216	TEC	Gm37248	NA	0.560321	-0.648194	1.49013	-2.60308	0.0197339	0.850432	0.777904
ENSMUSG00000072769.6	chr5	108367769	108378239	+	6859	ENSMUSG00000072769.6	ENSMUSG00000072769	lincRNA	Gm10419	NA	2.51832	-0.179596	5.08896	-2.60057	0.0198334	0.850432	0.777904
ENSMUSG00000030549.6	chr7	79593363	79617657	-	2232	ENSMUSG00000030549.6	ENSMUSG00000030549	protein_coding	Rhcg	56315	0.319243	0.482107	0.455194	2.59928	0.0198847	0.850432	0.777904
ENSMUSG00000021666.16	chr13	97137937	97181195	+	10685	ENSMUSG00000021666.16	ENSMUSG00000021666	protein_coding	Gfm2	320806	1.59713	-0.128114	4.94088	-2.59879	0.0199043	0.850432	0.777904
ENSMUSG00000037940.16	chr8	81342556	82127914	+	12892	ENSMUSG00000037940.16	ENSMUSG00000037940	protein_coding	Inpp4b	234515	0.921276	0.194901	4.19181	2.59622	0.0200068	0.850432	0.777904
ENSMUSG00000028138.8	chr3	138443093	138455499	+	5408	ENSMUSG00000028138.8	ENSMUSG00000028138	protein_coding	Adh5	11532	7.44151	0.133456	6.27516	2.59568	0.0200285	0.850432	0.777904
ENSMUSG00000077535.1	chr16	40306219	40306312	+	94	ENSMUSG00000077535.1	ENSMUSG00000077535	snRNA	Gm22543	NA	3.16245	-0.80321	-0.865707	-2.59514	0.0200505	0.850432	0.777904
ENSMUSG00000024766.14	chr19	33517740	33761951	-	3431	ENSMUSG00000024766.14	ENSMUSG00000024766	protein_coding	Lipo3	381236	1.37826	0.205569	3.14595	2.59407	0.0200932	0.850432	0.777904
ENSMUSG00000109179.1	chr15	76354472	76363795	+	5090	ENSMUSG00000109179.1	ENSMUSG00000109179	protein_coding	Gm35339	102638882	0.302812	-0.492357	1.38433	-2.59346	0.0201177	0.850432	0.777904
ENSMUSG00000020914.17	chr11	98992943	99024189	-	9013	ENSMUSG00000020914.17	ENSMUSG00000020914	protein_coding	Top2a	21973	4.83627	0.22208	5.25744	2.59193	0.0201797	0.850432	0.777904
ENSMUSG00000068328.9	chr6	83054521	83057808	+	3276	ENSMUSG00000068328.9	ENSMUSG00000068328	protein_coding	Aup1	11993	6.846	-0.143133	4.78504	-2.59009	0.0202542	0.850432	0.777904
ENSMUSG00000097102.1	chr15	44787782	44805827	+	841	ENSMUSG00000097102.1	ENSMUSG00000097102	lincRNA	NA	NA	2.42023	-0.344805	2.00281	-2.58889	0.0203026	0.850432	0.777904
ENSMUSG00000018848.4	chr11	35808381	35834506	-	3228	ENSMUSG00000018848.4	ENSMUSG00000018848	protein_coding	Rars	104458	8.55618	0.114671	5.65817	2.58726	0.020369	0.850432	0.777904
ENSMUSG00000087470.1	chr4	127545101	127570502	+	3568	ENSMUSG00000087470.1	ENSMUSG00000087470	lincRNA	A630031M04Rik	NA	0.0204222	-0.983767	-2.7925	-2.58713	0.0203746	0.850432	0.777904
ENSMUSG00000040250.14	chr6	146549632	146577835	-	8485	ENSMUSG00000040250.14	ENSMUSG00000040250	protein_coding	Ints13	71177	1.8531	-0.140294	4.63599	-2.58685	0.020386	0.850432	0.777904
ENSMUSG00000062542.11	chr7	107370728	107548656	+	3979	ENSMUSG00000062542.11	ENSMUSG00000062542	protein_coding	Syt9	60510	1.93942	0.20022	3.92632	2.58562	0.0204362	0.850432	0.777904
ENSMUSG00000044770.14	chr10	42860370	42960780	+	7725	ENSMUSG00000044770.14	ENSMUSG00000044770	protein_coding	Scml4	268297	0.636886	0.266914	3.08371	2.58489	0.0204659	0.850432	0.777904
ENSMUSG00000004233.14	chr3	99141068	99239186	+	5946	ENSMUSG00000004233.14	ENSMUSG00000004233	protein_coding	Wars2	70560	0.904499	-0.181951	3.33881	-2.58481	0.0204691	0.850432	0.777904
ENSMUSG00000025613.13	chr16	87483326	87495873	-	3088	ENSMUSG00000025613.13	ENSMUSG00000025613	protein_coding	Cct8	12469	38.3978	0.105966	7.73594	2.58441	0.0204855	0.850432	0.777904
ENSMUSG00000039153.16	chr17	44495987	44814797	-	8837	ENSMUSG00000039153.16	ENSMUSG00000039153	protein_coding	Runx2	12393	0.188651	-0.432497	1.43902	-2.58392	0.0205058	0.850432	0.777904
ENSMUSG00000028864.7	chr5	16553495	16620152	+	7186	ENSMUSG00000028864.7	ENSMUSG00000028864	protein_coding	Hgf	15234	0.624746	0.235207	3.01607	2.58388	0.0205075	0.850432	0.777904
ENSMUSG00000022365.5	chr15	57869502	57892418	-	3145	ENSMUSG00000022365.5	ENSMUSG00000022365	protein_coding	Derl1	67819	10.1681	0.115745	5.61055	2.58283	0.0205504	0.850432	0.777904
ENSMUSG00000066441.14	chr12	79174337	79192293	-	3455	ENSMUSG00000066441.14	ENSMUSG00000066441	protein_coding	Rdh11	17252	10.0196	0.10638	6.07066	2.58238	0.020569	0.850432	0.777904
ENSMUSG00000105063.1	chr3	37339017	37341520	+	2504	ENSMUSG00000105063.1	ENSMUSG00000105063	TEC	Gm43488	NA	0.0243668	-1.20493	-3.18391	-2.58139	0.0206096	0.850432	0.777904
ENSMUSG00000033610.15	chr19	34810894	34879455	-	3692	ENSMUSG00000033610.15	ENSMUSG00000033610	protein_coding	Pank1	75735	2.81709	0.144487	4.28976	2.58034	0.0206529	0.850432	0.777904
ENSMUSG00000062257.12	chr9	27790775	28925410	+	13120	ENSMUSG00000062257.12	ENSMUSG00000062257	protein_coding	Opcml	330908	16.5907	-0.100016	8.76271	-2.58031	0.0206542	0.850432	0.777904
ENSMUSG00000102240.1	chr1	124824702	124827728	-	3027	ENSMUSG00000102240.1	ENSMUSG00000102240	TEC	Gm37717	NA	1.52893	-0.520169	3.13903	-2.58028	0.0206557	0.850432	0.777904
ENSMUSG00000096944.1	chr4	129309081	129318443	+	1048	ENSMUSG00000096944.1	ENSMUSG00000096944	lincRNA	Gm26722	NA	0.128924	0.820882	-1.98096	2.58016	0.0206603	0.850432	0.777904
ENSMUSG00000043531.16	chr19	50143299	50678646	-	8441	ENSMUSG00000043531.16	ENSMUSG00000043531	protein_coding	Sorcs1	58178	4.0917	-0.168567	6.10073	-2.58007	0.020664	0.850432	0.777904
ENSMUSG00000087467.1	chr2	67491044	67516525	-	404	ENSMUSG00000087467.1	ENSMUSG00000087467	antisense	Gm13601	NA	1.53721	-0.533809	0.280826	-2.5792	0.0207001	0.850432	0.777904
ENSMUSG00000044254.6	chr4	106442329	106464329	-	3521	ENSMUSG00000044254.6	ENSMUSG00000044254	protein_coding	Pcsk9	100102	0.872084	0.296545	2.58393	2.57913	0.020703	0.850432	0.777904
ENSMUSG00000084132.2	chr5	74356583	74358419	-	554	ENSMUSG00000084132.2	ENSMUSG00000084132	transcribed_unprocessed_pseudogene	Gm15982	NA	0.247108	-1.00535	-2.10233	-2.57883	0.0207158	0.850432	0.777904
ENSMUSG00000031994.13	chr9	30942562	30963838	+	4613	ENSMUSG00000031994.13	ENSMUSG00000031994	protein_coding	Adamts8	30806	0.958077	-0.235519	3.12688	-2.57849	0.0207295	0.850432	0.777904
ENSMUSG00000024381.15	chr18	32377217	32435736	+	2451	ENSMUSG00000024381.15	ENSMUSG00000024381	protein_coding	Bin1	30948	30.758	-0.114095	7.18277	-2.57753	0.0207695	0.850432	0.777904
ENSMUSG00000037735.7	chr12	5375870	5416631	+	3173	ENSMUSG00000037735.7	ENSMUSG00000037735	lincRNA	2810032G03Rik	NA	1.79738	-0.187545	3.50131	-2.57313	0.0209529	0.850432	0.777904
ENSMUSG00000024186.15	chr17	26202951	26211324	+	4206	ENSMUSG00000024186.15	ENSMUSG00000024186	protein_coding	Rgs11	50782	3.76734	-0.252775	4.95533	-2.57254	0.0209778	0.850432	0.777904
ENSMUSG00000019817.18	chr10	13060504	13131694	+	7819	ENSMUSG00000019817.18	ENSMUSG00000019817	protein_coding	Plagl1	22634	1.23783	0.172007	3.89485	2.57143	0.0210243	0.850432	0.777904
ENSMUSG00000006219.12	chr4	141576062	141606096	-	4457	ENSMUSG00000006219.12	ENSMUSG00000006219	protein_coding	Fblim1	74202	0.469731	0.387086	1.85552	2.57123	0.0210328	0.850432	0.777904
ENSMUSG00000074591.7	chr3	57657393	57692799	-	4231	ENSMUSG00000074591.7	ENSMUSG00000074591	protein_coding	Ankub1	242037	0.0556026	-0.796842	-1.23218	-2.57047	0.0210646	0.850432	0.777904
ENSMUSG00000026668.10	chr2	4976122	4985748	+	884	ENSMUSG00000026668.10	ENSMUSG00000026668	protein_coding	Ucma	68527	0.304127	-0.724974	-0.980029	-2.56958	0.0211023	0.850432	0.777904
ENSMUSG00000011256.16	chr11	46055992	46147343	+	7115	ENSMUSG00000011256.16	ENSMUSG00000011256	protein_coding	Adam19	11492	3.4639	-0.120441	5.54272	-2.56911	0.021122	0.850432	0.777904
ENSMUSG00000036782.13	chrX	23219271	23365082	-	4253	ENSMUSG00000036782.13	ENSMUSG00000036782	protein_coding	Klhl13	67455	9.90686	0.299638	6.35777	2.5678	0.0211774	0.850432	0.777904
ENSMUSG00000017716.15	chr11	117849251	117855743	+	3402	ENSMUSG00000017716.15	ENSMUSG00000017716	protein_coding	Birc5	11799	1.15816	0.345118	1.99401	2.56472	0.021308	0.850432	0.777904
ENSMUSG00000085067.2	chr6	105673064	105677581	-	2436	ENSMUSG00000085067.2	ENSMUSG00000085067	lincRNA	Gm15631	NA	1.84821	-0.223046	3.16385	-2.56457	0.0213146	0.850432	0.777904
ENSMUSG00000093798.1	chr10	14745362	14746117	-	756	ENSMUSG00000093798.1	ENSMUSG00000093798	processed_pseudogene	Gm8355	NA	4.23715	0.495751	2.58639	2.5622	0.0214158	0.850432	0.777904
ENSMUSG00000066197.5	chr7	119140747	119184603	-	4843	ENSMUSG00000066197.5	ENSMUSG00000066197	protein_coding	Gpr139	209776	0.481527	0.366024	2.19116	2.56127	0.0214553	0.850432	0.777904
ENSMUSG00000089536.1	chr1	159340283	159340422	+	140	ENSMUSG00000089536.1	ENSMUSG00000089536	scaRNA	Scarna3a	NA	0.396936	-1.15111	-3.42045	-2.55985	0.0215164	0.850432	0.777904
ENSMUSG00000105202.1	chr3	127180276	127183973	-	3698	ENSMUSG00000105202.1	ENSMUSG00000105202	TEC	C230031I18Rik	NA	0.961523	-0.428876	2.77746	-2.55975	0.0215204	0.850432	0.777904
ENSMUSG00000030688.15	chr7	101317086	101346626	+	2419	ENSMUSG00000030688.15	ENSMUSG00000030688	protein_coding	Stard10	56018	2.28021	-0.202951	3.17375	-2.55804	0.0215944	0.850432	0.777904
ENSMUSG00000109608.1	chr7	134909915	134911908	-	1994	ENSMUSG00000109608.1	ENSMUSG00000109608	TEC	Gm45597	NA	0.0864302	-0.698994	-1.5608	-2.55794	0.0215984	0.850432	0.777904
ENSMUSG00000084902.2	chr14	13814618	13914478	-	2952	ENSMUSG00000084902.2	ENSMUSG00000084902	protein_coding	Gm281	NA	0.0182495	1.09251	-3.18767	2.5579	0.0216001	0.850432	0.777904
ENSMUSG00000004018.9	chr11	26386135	26471876	+	3372	ENSMUSG00000004018.9	ENSMUSG00000004018	protein_coding	Fancl	67030	2.23396	0.254821	3.28227	2.55682	0.0216467	0.850432	0.777904
ENSMUSG00000024376.6	chr18	33796327	34007206	-	3853	ENSMUSG00000024376.6	ENSMUSG00000024376	protein_coding	Epb41l4a	13824	1.09967	0.292615	2.9856	2.55591	0.021686	0.850432	0.777904
ENSMUSG00000043388.8	chr5	144735915	144761818	-	2903	ENSMUSG00000043388.8	ENSMUSG00000043388	protein_coding	Tmem130	243339	29.9106	0.13497	7.43325	2.55516	0.0217186	0.850432	0.777904
ENSMUSG00000028172.5	chr3	134829007	134934579	+	3762	ENSMUSG00000028172.5	ENSMUSG00000028172	protein_coding	Tacr3	21338	0.990564	0.245664	2.88159	2.55502	0.021725	0.850432	0.777904
ENSMUSG00000069554.4	chr19	38051774	38054528	-	2755	ENSMUSG00000069554.4	ENSMUSG00000069554	lincRNA	I830134H01Rik	NA	0.0541751	-1.14607	-2.02194	-2.55481	0.0217338	0.850432	0.777904
ENSMUSG00000044757.7	chr1	97024681	97025928	+	1248	ENSMUSG00000044757.7	ENSMUSG00000044757	processed_pseudogene	Gm6430	NA	0.490838	0.51446	0.0344927	2.55435	0.0217536	0.850432	0.777904
ENSMUSG00000081857.1	chr2	69799151	69799612	-	462	ENSMUSG00000081857.1	ENSMUSG00000081857	processed_pseudogene	Gm13624	NA	0.213214	0.869483	-2.67932	2.55344	0.0217932	0.850432	0.777904
ENSMUSG00000097353.1	chr10	128499364	128504242	+	1997	ENSMUSG00000097353.1	ENSMUSG00000097353	lincRNA	A430046D13Rik	NA	3.29813	-0.16245	3.69047	-2.55035	0.0219281	0.850432	0.777904
ENSMUSG00000094772.1	chr13	4614180	4614662	+	483	ENSMUSG00000094772.1	ENSMUSG00000094772	processed_pseudogene	Rpl29-ps2	NA	0.348054	-0.76981	-1.67003	-2.54846	0.0220109	0.850432	0.777904
ENSMUSG00000076858.3	chr14	53776956	53777576	+	458	ENSMUSG00000076858.3	ENSMUSG00000076858	TR_V_gene	Trav3-4	NA	0.238466	-0.897777	-2.27167	-2.54838	0.0220145	0.850432	0.777904
ENSMUSG00000032725.10	chr7	101839988	101857194	-	1546	ENSMUSG00000032725.10	ENSMUSG00000032725	protein_coding	Folr2	14276	0.257708	0.75935	-0.69809	2.54607	0.0221163	0.850432	0.777904
ENSMUSG00000101603.1	chrX	53051194	53053159	-	764	ENSMUSG00000101603.1	ENSMUSG00000101603	lincRNA	Gm28730	NA	0.106591	-1.15516	-3.02287	-2.54243	0.022277	0.850432	0.777904
ENSMUSG00000022332.7	chr15	68928420	69093512	+	1887	ENSMUSG00000022332.7	ENSMUSG00000022332	protein_coding	Khdrbs3	13992	43.3117	-0.096061	7.34773	-2.53927	0.022418	0.850432	0.777904
ENSMUSG00000033308.16	chr3	118562129	119432924	+	8884	ENSMUSG00000033308.16	ENSMUSG00000033308	protein_coding	Dpyd	99586	0.631809	0.203176	3.44999	2.53802	0.0224738	0.850432	0.777904
ENSMUSG00000018819.10	chr7	142460809	142494867	+	5174	ENSMUSG00000018819.10	ENSMUSG00000018819	protein_coding	Lsp1	16985	1.61983	-0.261766	2.28866	-2.53727	0.0225077	0.850432	0.777904
ENSMUSG00000019791.11	chr10	30608141	30618479	-	990	ENSMUSG00000019791.11	ENSMUSG00000019791	protein_coding	Hint3	66847	6.00376	-0.164524	3.4755	-2.53659	0.0225382	0.850432	0.777904
ENSMUSG00000045205.16	chr4	11261315	11322137	-	8101	ENSMUSG00000045205.16	ENSMUSG00000045205	protein_coding	Dpy19l4	381510	2.29653	0.120759	5.08187	2.53601	0.022564	0.850432	0.777904
ENSMUSG00000049230.8	chr3	10088110	10092565	+	1830	ENSMUSG00000049230.8	ENSMUSG00000049230	protein_coding	Gm9833	NA	3.50703	0.202008	3.48112	2.53558	0.0225833	0.850432	0.777904
ENSMUSG00000098318.7	chr6	134929092	134956798	+	5788	ENSMUSG00000098318.7	ENSMUSG00000098318	lincRNA	Lockd	NA	0.620981	0.484795	0.0731012	2.53489	0.0226145	0.850432	0.777904
ENSMUSG00000043913.14	chr5	116124641	116288985	-	4703	ENSMUSG00000043913.14	ENSMUSG00000043913	protein_coding	Ccdc60	269693	0.0550513	0.665687	-0.985261	2.53395	0.0226569	0.850432	0.777904
ENSMUSG00000065749.1	chr12	109679945	109680013	+	69	ENSMUSG00000065749.1	ENSMUSG00000065749	snoRNA	AF357428	NA	4.31858	-0.760923	-0.842658	-2.53201	0.0227446	0.850432	0.777904
ENSMUSG00000046876.15	chr13	45549758	45964991	-	10605	ENSMUSG00000046876.15	ENSMUSG00000046876	protein_coding	Atxn1	20238	8.81992	-0.123774	7.52406	-2.53169	0.0227593	0.850432	0.777904
ENSMUSG00000030170.14	chr6	119432531	119544347	-	2654	ENSMUSG00000030170.14	ENSMUSG00000030170	protein_coding	Wnt5b	22419	0.199276	-0.546667	-0.194898	-2.53155	0.0227656	0.850432	0.777904
ENSMUSG00000100347.1	chr1	94468715	94469887	-	1173	ENSMUSG00000100347.1	ENSMUSG00000100347	processed_pseudogene	Gm7895	NA	1.01343	0.884294	0.584642	2.53112	0.022785	0.850432	0.777904
ENSMUSG00000087485.1	chr2	6255946	6257266	-	1171	ENSMUSG00000087485.1	ENSMUSG00000087485	lincRNA	Gm13383	NA	0.10875	-0.951133	-2.12397	-2.53074	0.0228024	0.850432	0.777904
ENSMUSG00000024215.13	chr17	27714352	27728951	-	2188	ENSMUSG00000024215.13	ENSMUSG00000024215	protein_coding	Spdef	30051	0.3567	0.417048	0.629042	2.52814	0.0229206	0.850432	0.777904
ENSMUSG00000028033.16	chr1	21398403	21961942	-	7689	ENSMUSG00000028033.16	ENSMUSG00000028033	protein_coding	Kcnq5	226922	7.52577	-0.107266	6.85061	-2.52675	0.0229842	0.850432	0.777904
ENSMUSG00000104871.1	chr5	57945042	57946912	+	1871	ENSMUSG00000104871.1	ENSMUSG00000104871	TEC	Gm42639	NA	1.08912	-0.502123	1.87104	-2.52279	0.0231659	0.850432	0.777904
ENSMUSG00000075000.11	chr10	67266689	67285305	-	1860	ENSMUSG00000075000.11	ENSMUSG00000075000	protein_coding	Nrbf2	641340	3.17599	0.277832	3.43705	2.52127	0.0232362	0.850432	0.777904
ENSMUSG00000028393.10	chr4	62509169	62519918	-	1871	ENSMUSG00000028393.10	ENSMUSG00000028393	protein_coding	Alad	17025	6.29455	0.158464	4.06953	2.51824	0.0233767	0.850432	0.777904
ENSMUSG00000065485.1	chr2	29845631	29845727	-	97	ENSMUSG00000065485.1	ENSMUSG00000065485	miRNA	Mir219a-2	NA	1.62152	-0.87302	-1.73281	-2.51723	0.0234237	0.850432	0.777904
ENSMUSG00000027188.8	chr2	102550012	102643041	+	6046	ENSMUSG00000027188.8	ENSMUSG00000027188	protein_coding	Pamr1	210622	1.61504	-0.321325	4.23336	-2.51723	0.0234239	0.850432	0.777904
ENSMUSG00000046186.8	chr9	78615546	78716253	+	6900	ENSMUSG00000046186.8	ENSMUSG00000046186	protein_coding	Cd109	235505	0.965538	0.290445	2.29142	2.51677	0.0234449	0.850432	0.777904
ENSMUSG00000038526.14	chr3	95897768	95904691	-	2543	ENSMUSG00000038526.14	ENSMUSG00000038526	protein_coding	Car14	23831	0.330939	0.435135	0.684226	2.51574	0.0234931	0.850432	0.777904
ENSMUSG00000058486.11	chr6	34880426	34910876	-	4652	ENSMUSG00000058486.11	ENSMUSG00000058486	protein_coding	Wdr91	101240	2.98152	-0.132678	4.64159	-2.51494	0.0235304	0.850432	0.777904
ENSMUSG00000029471.13	chr5	122731170	122779409	-	10921	ENSMUSG00000029471.13	ENSMUSG00000029471	protein_coding	Camkk2	207565	8.60146	-0.131702	7.51646	-2.51437	0.0235573	0.850432	0.777904
ENSMUSG00000041353.12	chrX	150397773	150459154	-	7621	ENSMUSG00000041353.12	ENSMUSG00000041353	protein_coding	Tmem29	382245	2.17076	0.12734	4.81619	2.51365	0.0235908	0.850432	0.777904
ENSMUSG00000025150.10	chr11	120729489	120732114	-	1327	ENSMUSG00000025150.10	ENSMUSG00000025150	protein_coding	Cbr2	12409	0.689226	0.646615	-0.492362	2.51	0.0237628	0.850432	0.777904
ENSMUSG00000034738.8	chr2	69135800	69189330	+	1888	ENSMUSG00000034738.8	ENSMUSG00000034738	protein_coding	Nostrin	329416	1.00993	0.33317	1.87197	2.50792	0.023861	0.850432	0.777904
ENSMUSG00000021313.15	chr13	11553103	12106945	-	16849	ENSMUSG00000021313.15	ENSMUSG00000021313	protein_coding	Ryr2	20191	8.33729	-0.19885	8.11959	-2.50759	0.0238769	0.850432	0.777904
ENSMUSG00000056145.5	chr3	107039504	107054347	+	5569	ENSMUSG00000056145.5	ENSMUSG00000056145	lincRNA	AI504432	NA	4.99336	0.132354	5.68881	2.5068	0.0239146	0.850432	0.777904
ENSMUSG00000065449.1	chr16	13453840	13453926	+	87	ENSMUSG00000065449.1	ENSMUSG00000065449	miRNA	Mir365-1	NA	0.988257	-1.21488	-2.74518	-2.50673	0.0239178	0.850432	0.777904
ENSMUSG00000024795.10	chr19	34922358	34975731	+	5563	ENSMUSG00000024795.10	ENSMUSG00000024795	protein_coding	Kif20b	240641	0.920718	0.282413	2.35547	2.5061	0.0239478	0.850432	0.777904
ENSMUSG00000032841.15	chr2	101714285	101883027	-	4967	ENSMUSG00000032841.15	ENSMUSG00000032841	protein_coding	Prr5l	72446	0.338644	0.411989	1.18099	2.50581	0.0239613	0.850432	0.777904
ENSMUSG00000082319.3	chrX	81820384	81822730	-	2347	ENSMUSG00000082319.3	ENSMUSG00000082319	processed_pseudogene	Gm8822	NA	2.9015	0.206682	3.62327	2.50572	0.0239656	0.850432	0.777904
ENSMUSG00000023036.14	chr18	37815079	37841873	+	5596	ENSMUSG00000023036.14	ENSMUSG00000023036	protein_coding	Pcdhgc4	93707	4.82456	0.11845	5.74476	2.50468	0.0240152	0.850432	0.777904
ENSMUSG00000020704.13	chr11	80880169	81968457	-	4264	ENSMUSG00000020704.13	ENSMUSG00000020704	protein_coding	Asic2	11418	6.00189	-0.0978301	5.67465	-2.50459	0.0240195	0.850432	0.777904
ENSMUSG00000107262.1	chr5	150446782	150447347	+	566	ENSMUSG00000107262.1	ENSMUSG00000107262	processed_pseudogene	Gm18753	NA	0.222243	-0.965955	-2.12552	-2.5029	0.0241003	0.850432	0.777904
ENSMUSG00000075012.4	chr2	102449366	102452499	-	3134	ENSMUSG00000075012.4	ENSMUSG00000075012	protein_coding	Fjx1	14221	7.63231	-0.115825	5.56455	-2.50252	0.0241186	0.850432	0.777904
ENSMUSG00000065520.2	chr1	128202361	128202430	+	70	ENSMUSG00000065520.2	ENSMUSG00000065520	miRNA	Mir128-1	NA	3.47671	-0.926557	-1.21567	-2.49909	0.0242834	0.850432	0.777904
ENSMUSG00000034227.7	chr11	116330704	116335399	-	2623	ENSMUSG00000034227.7	ENSMUSG00000034227	protein_coding	Foxj1	15223	1.15323	0.305522	2.5356	2.49806	0.0243332	0.850432	0.777904
ENSMUSG00000042842.10	chr13	32965209	32979067	+	2200	ENSMUSG00000042842.10	ENSMUSG00000042842	protein_coding	Serpinb6b	20708	0.605544	0.436319	0.868728	2.49781	0.0243451	0.850432	0.777904
ENSMUSG00000039081.9	chr14	21983962	21989601	-	4213	ENSMUSG00000039081.9	ENSMUSG00000039081	protein_coding	Zfp503	218820	0.308771	0.550611	0.55021	2.49658	0.0244045	0.850432	0.777904
ENSMUSG00000092349.1	chr17	33905135	33906675	+	807	ENSMUSG00000092349.1	ENSMUSG00000092349	lincRNA	Platr17	NA	0.0983304	-0.923999	-3.20389	-2.49507	0.0244779	0.850432	0.777904
ENSMUSG00000078896.11	chr2	175469985	175482171	+	2325	ENSMUSG00000078896.11	ENSMUSG00000078896	protein_coding	Zfp965	100503949	0.294568	1.05959	-0.0295579	2.49364	0.0245475	0.850432	0.777904
ENSMUSG00000032705.8	chr12	80463095	80498135	+	3323	ENSMUSG00000032705.8	ENSMUSG00000032705	protein_coding	Exd2	97827	8.2101	-0.132083	5.73971	-2.49179	0.024638	0.850432	0.777904
ENSMUSG00000024972.16	chr19	7596660	7607193	-	2773	ENSMUSG00000024972.16	ENSMUSG00000024972	protein_coding	Lgals12	56072	0.11909	1.13501	-2.16566	2.49176	0.0246392	0.850432	0.777904
ENSMUSG00000106676.1	chr6	33039124	33042119	-	2996	ENSMUSG00000106676.1	ENSMUSG00000106676	TEC	Gm42895	NA	0.166347	-0.538247	-0.36503	-2.49131	0.0246615	0.850432	0.777904
ENSMUSG00000075217.1	chr2	85483594	85519024	-	2272	ENSMUSG00000075217.1	ENSMUSG00000075217	protein_coding	4833423E24Rik	228151	0.404314	1.43183	-2.54905	2.49083	0.0246847	0.850432	0.777904
ENSMUSG00000037725.8	chr8	22168160	22185819	-	3215	ENSMUSG00000037725.8	ENSMUSG00000037725	protein_coding	Ckap2	80986	1.31933	0.297073	2.49815	2.49074	0.0246892	0.850432	0.777904
ENSMUSG00000078600.1	chr11	114198258	114199199	+	395	ENSMUSG00000078600.1	ENSMUSG00000078600	processed_transcript	1700092K14Rik	NA	0.118633	0.989671	-3.33983	2.49072	0.0246904	0.850432	0.777904
ENSMUSG00000028883.17	chr5	13125414	13602565	+	13868	ENSMUSG00000028883.17	ENSMUSG00000028883	protein_coding	Sema3a	20346	2.29897	0.124097	5.9655	2.49059	0.0246967	0.850432	0.777904
ENSMUSG00000025921.7	chr1	16105774	16133734	+	4160	ENSMUSG00000025921.7	ENSMUSG00000025921	protein_coding	Rdh10	98711	1.43605	0.193889	3.46049	2.49023	0.0247143	0.850432	0.777904
ENSMUSG00000022843.16	chr16	20702964	20717746	-	6022	ENSMUSG00000022843.16	ENSMUSG00000022843	protein_coding	Clcn2	12724	2.50992	-0.156705	4.87781	-2.49017	0.0247174	0.850432	0.777904
ENSMUSG00000079110.11	chr2	120456019	120504913	+	5023	ENSMUSG00000079110.11	ENSMUSG00000079110	protein_coding	Capn3	12335	0.79499	-0.269458	2.04603	-2.48996	0.0247276	0.850432	0.777904
ENSMUSG00000058258.14	chr13	8885501	8892451	+	3505	ENSMUSG00000058258.14	ENSMUSG00000058258	protein_coding	Idi1	319554	7.84976	0.204454	5.67717	2.48926	0.0247616	0.850432	0.777904
ENSMUSG00000085689.1	chr6	65768544	65779249	-	816	ENSMUSG00000085689.1	ENSMUSG00000085689	antisense	Gm16838	NA	0.0719871	-1.37615	-3.29248	-2.48714	0.0248661	0.850432	0.777904
ENSMUSG00000071573.13	chr19	33137747	33392295	-	1627	ENSMUSG00000071573.13	ENSMUSG00000071573	protein_coding	Rnls	67795	0.42847	-0.422574	0.419057	-2.48576	0.0249343	0.850432	0.777904
ENSMUSG00000045318.6	chr5	35278319	35281763	+	3445	ENSMUSG00000045318.6	ENSMUSG00000045318	protein_coding	Adra2c	11553	1.06586	0.317047	2.84853	2.48472	0.024986	0.850432	0.777904
ENSMUSG00000096014.1	chr8	12395295	12400126	+	4832	ENSMUSG00000096014.1	ENSMUSG00000096014	protein_coding	Sox1	20664	0.875547	0.233052	3.06392	2.48395	0.025024	0.850432	0.777904
ENSMUSG00000061751.15	chr16	33974258	34573532	-	18660	ENSMUSG00000061751.15	ENSMUSG00000061751	protein_coding	Kalrn	545156	9.95579	-0.130054	8.51652	-2.48192	0.0251249	0.850432	0.777904
ENSMUSG00000019890.3	chr10	102481760	102490418	-	1176	ENSMUSG00000019890.3	ENSMUSG00000019890	protein_coding	Nts	67405	8.85186	0.266432	4.35806	2.48097	0.0251724	0.850432	0.777904
ENSMUSG00000097077.1	chr17	55954771	55959381	-	1960	ENSMUSG00000097077.1	ENSMUSG00000097077	lincRNA	Gm16712	NA	0.121169	-0.760179	-1.15645	-2.4809	0.0251758	0.850432	0.777904
ENSMUSG00000020639.13	chr12	4769295	4778266	+	1306	ENSMUSG00000020639.13	ENSMUSG00000020639	protein_coding	Pfn4	382562	2.58632	0.218508	2.74566	2.48084	0.0251788	0.850432	0.777904
ENSMUSG00000043419.10	chr11	69340461	69342641	+	2081	ENSMUSG00000043419.10	ENSMUSG00000043419	protein_coding	Chd3os	NA	14.2187	0.115707	5.83981	2.47703	0.0253695	0.850432	0.777904
ENSMUSG00000007216.6	chr6	48602063	48623227	+	4244	ENSMUSG00000007216.6	ENSMUSG00000007216	protein_coding	Zfp775	243372	0.87639	0.208046	2.85278	2.47696	0.025373	0.850432	0.777904
ENSMUSG00000057060.7	chr8	126298558	126395482	+	2309	ENSMUSG00000057060.7	ENSMUSG00000057060	protein_coding	Slc35f3	210027	1.73323	-0.220696	2.99028	-2.47676	0.0253834	0.850432	0.777904
ENSMUSG00000006711.15	chr13	24845135	24901270	+	5276	ENSMUSG00000006711.15	ENSMUSG00000006711	protein_coding	D130043K22Rik	210108	4.83831	-0.125659	5.66917	-2.47513	0.0254653	0.850432	0.777904
ENSMUSG00000051339.10	chr5	113086323	113221236	-	10814	ENSMUSG00000051339.10	ENSMUSG00000051339	protein_coding	2900026A02Rik	243219	3.88266	-0.127536	6.33298	-2.47454	0.0254948	0.850432	0.777904
ENSMUSG00000021943.6	chr14	33923587	33935280	+	2507	ENSMUSG00000021943.6	ENSMUSG00000021943	protein_coding	Gdf10	14560	1.81107	0.206666	3.15502	2.474	0.0255222	0.850432	0.777904
ENSMUSG00000097769.7	chr18	35553371	35558316	+	4666	ENSMUSG00000097769.7	ENSMUSG00000097769	processed_transcript	Snhg4	NA	1.50666	-0.203632	3.6729	-2.4727	0.025588	0.850432	0.777904
ENSMUSG00000103123.1	chr1	180372669	180373540	+	872	ENSMUSG00000103123.1	ENSMUSG00000103123	TEC	Gm37390	NA	0.0989106	-1.08716	-3.66741	-2.47224	0.0256116	0.850432	0.777904
ENSMUSG00000062151.13	chr9	73479422	73968966	-	8796	ENSMUSG00000062151.13	ENSMUSG00000062151	protein_coding	Unc13c	208898	3.47293	0.142709	5.91916	2.4719	0.0256287	0.850432	0.777904
ENSMUSG00000070639.5	chr5	105415775	105490074	+	6726	ENSMUSG00000070639.5	ENSMUSG00000070639	protein_coding	Lrrc8b	433926	22.0833	-0.0849103	8.19136	-2.47185	0.0256311	0.850432	0.777904
ENSMUSG00000033740.17	chr1	6487231	6860940	+	6464	ENSMUSG00000033740.17	ENSMUSG00000033740	protein_coding	St18	240690	0.535049	0.353122	2.70848	2.46851	0.0258012	0.850432	0.777904
ENSMUSG00000083307.1	chrX	12936872	12938128	+	1257	ENSMUSG00000083307.1	ENSMUSG00000083307	processed_pseudogene	AA414768	NA	1.63173	0.245982	2.0031	2.46835	0.0258093	0.850432	0.777904
ENSMUSG00000048327.6	chr2	129268210	129297212	-	3137	ENSMUSG00000048327.6	ENSMUSG00000048327	protein_coding	Ckap2l	70466	1.25873	0.254415	2.33306	2.46829	0.0258125	0.850432	0.777904
ENSMUSG00000035093.16	chr2	125736986	125782870	-	8222	ENSMUSG00000035093.16	ENSMUSG00000035093	protein_coding	Secisbp2l	70354	11.635	-0.0935578	7.52404	-2.46639	0.0259099	0.850432	0.777904
ENSMUSG00000024544.8	chr18	67933257	68255549	+	2493	ENSMUSG00000024544.8	ENSMUSG00000024544	protein_coding	Ldlrad4	52662	8.35022	-0.115127	5.32919	-2.46629	0.0259149	0.850432	0.777904
ENSMUSG00000087885.1	chr12	109643748	109643818	+	71	ENSMUSG00000087885.1	ENSMUSG00000087885	snoRNA	Gm23600	NA	30.3402	-0.325206	2.07038	-2.46545	0.025958	0.850432	0.777904
ENSMUSG00000025082.8	chr19	56874249	56912078	+	4049	ENSMUSG00000025082.8	ENSMUSG00000025082	protein_coding	Vwa2	240675	0.0820412	1.29147	-3.21245	2.46502	0.02598	0.850432	0.777904
ENSMUSG00000059456.13	chr14	66153257	66281052	-	7398	ENSMUSG00000059456.13	ENSMUSG00000059456	protein_coding	Ptk2b	19229	9.58271	-0.122759	7.07882	-2.4632	0.0260738	0.850432	0.777904
ENSMUSG00000052376.2	chr12	34873730	34874828	-	1099	ENSMUSG00000052376.2	ENSMUSG00000052376	protein_coding	4921508M14Rik	NA	0.0757236	-0.992376	-2.62922	-2.46157	0.0261581	0.850432	0.777904
ENSMUSG00000044847.13	chr11	45928269	45944935	-	6453	ENSMUSG00000044847.13	ENSMUSG00000044847	protein_coding	Lsm11	72290	25.1332	-0.0991716	8.33561	-2.46117	0.026179	0.850432	0.777904
ENSMUSG00000026065.8	chr1	40580081	40630725	+	4562	ENSMUSG00000026065.8	ENSMUSG00000026065	protein_coding	Slc9a4	110895	0.163303	0.5003	0.521918	2.46075	0.0262008	0.850432	0.777904
ENSMUSG00000092035.8	chr6	4747306	4760517	+	6667	ENSMUSG00000092035.8	ENSMUSG00000092035	protein_coding	Peg10	170676	1.24664	0.247344	3.85225	2.4604	0.0262189	0.850432	0.777904
ENSMUSG00000036760.6	chr15	72512119	72546279	-	1209	ENSMUSG00000036760.6	ENSMUSG00000036760	protein_coding	Kcnk9	223604	8.15923	-0.207545	4.28812	-2.45897	0.026293	0.850432	0.777904
ENSMUSG00000038331.15	chr1	56793981	56978650	-	6788	ENSMUSG00000038331.15	ENSMUSG00000038331	protein_coding	Satb2	212712	10.1754	-0.187565	7.09521	-2.45857	0.0263137	0.850432	0.777904
ENSMUSG00000066809.1	chr9	25101404	25101481	-	78	ENSMUSG00000066809.1	ENSMUSG00000066809	processed_pseudogene	Gm10180	NA	6.97389	-0.679115	-0.589591	-2.45796	0.0263458	0.850432	0.777904
ENSMUSG00000039109.15	chr13	36867178	37050244	-	3927	ENSMUSG00000039109.15	ENSMUSG00000039109	protein_coding	F13a1	74145	2.04648	0.410288	1.84404	2.45782	0.0263527	0.850432	0.777904
ENSMUSG00000030754.9	chr7	114215559	114254711	-	5582	ENSMUSG00000030754.9	ENSMUSG00000030754	protein_coding	Copb1	70349	9.59352	0.095354	6.62773	2.45622	0.0264363	0.850432	0.777904
ENSMUSG00000087277.1	chr6	145303152	145308951	+	747	ENSMUSG00000087277.1	ENSMUSG00000087277	lincRNA	2010013B24Rik	NA	0.160796	1.01779	-2.44321	2.45615	0.0264403	0.850432	0.777904
ENSMUSG00000049946.7	chr8	58911755	58914298	+	1769	ENSMUSG00000049946.7	ENSMUSG00000049946	protein_coding	BC030500	234290	2.46513	0.189276	3.11963	2.45222	0.0266465	0.850432	0.777904
ENSMUSG00000052854.15	chrX	138914430	139010532	+	9210	ENSMUSG00000052854.15	ENSMUSG00000052854	protein_coding	Nrk	27206	0.0741269	0.797413	-1.80284	2.45064	0.0267293	0.850432	0.777904
ENSMUSG00000103961.1	chr1	187616852	187651824	-	1675	ENSMUSG00000103961.1	ENSMUSG00000103961	antisense	Gm36388	NA	0.0542336	-0.838755	-2.44166	-2.44949	0.0267904	0.850432	0.777904
ENSMUSG00000026141.13	chr1	24261890	24587472	-	6887	ENSMUSG00000026141.13	ENSMUSG00000026141	protein_coding	Col19a1	12823	2.1428	-0.141405	4.8736	-2.44935	0.0267979	0.850432	0.777904
ENSMUSG00000017412.15	chr2	52428320	52676831	-	8963	ENSMUSG00000017412.15	ENSMUSG00000017412	protein_coding	Cacnb4	12298	9.39655	-0.176246	7.38592	-2.44907	0.0268127	0.850432	0.777904
ENSMUSG00000097386.1	chr11	69120054	69122589	-	1581	ENSMUSG00000097386.1	ENSMUSG00000097386	protein_coding	9130213A22Rik	NA	0.106036	-0.675083	-1.5627	-2.44891	0.0268214	0.850432	0.777904
ENSMUSG00000097331.1	chr10	127195249	127202643	+	2396	ENSMUSG00000097331.1	ENSMUSG00000097331	lincRNA	F420014N23Rik	NA	0.0769588	-0.846576	-1.81527	-2.44749	0.0268967	0.850432	0.777904
ENSMUSG00000034201.13	chr11	5054132	5065327	-	6100	ENSMUSG00000034201.13	ENSMUSG00000034201	protein_coding	Gas2l1	78926	2.75458	-0.129033	4.53864	-2.44728	0.0269078	0.850432	0.777904
ENSMUSG00000102565.1	chr1	92019592	92022097	-	2506	ENSMUSG00000102565.1	ENSMUSG00000102565	TEC	Gm37036	NA	0.209346	-0.449138	-0.0660542	-2.44618	0.0269661	0.850432	0.777904
ENSMUSG00000059659.7	chr6	128438757	128503281	+	4370	ENSMUSG00000059659.7	ENSMUSG00000059659	antisense	Gm10069	NA	0.0838418	0.683547	-0.561992	2.4458	0.0269867	0.850432	0.777904
ENSMUSG00000080680.1	chr12	89431336	89431401	+	66	ENSMUSG00000080680.1	ENSMUSG00000080680	miRNA	Gm23989	NA	1.43075	1.17766	-2.59795	2.44456	0.0270525	0.850432	0.777904
ENSMUSG00000027663.12	chr3	32334792	32366014	-	11435	ENSMUSG00000027663.12	ENSMUSG00000027663	protein_coding	Zmat3	22401	2.66692	-0.214957	5.87658	-2.44454	0.0270535	0.850432	0.777904
ENSMUSG00000006642.3	chr5	30968662	30977018	+	4116	ENSMUSG00000006642.3	ENSMUSG00000006642	protein_coding	Tcf23	69852	0.0231448	-1.07674	-2.49243	-2.44357	0.0271056	0.850432	0.777904
ENSMUSG00000065530.1	chr16	77598936	77599000	+	65	ENSMUSG00000065530.1	ENSMUSG00000065530	miRNA	Mir99a	NA	8.10131	-0.570875	-0.0352103	-2.44338	0.0271157	0.850432	0.777904
ENSMUSG00000074981.12	chr2	106003336	106406151	+	8163	ENSMUSG00000074981.12	ENSMUSG00000074981	unitary_pseudogene	Dcdc5	NA	0.0261972	0.809275	-1.39199	2.44315	0.0271282	0.850432	0.777904
ENSMUSG00000079537.3	chr2	26251757	26257554	-	666	ENSMUSG00000079537.3	ENSMUSG00000079537	protein_coding	NA	NA	0.24866	0.80636	-1.75439	2.4424	0.027168	0.850432	0.777904
ENSMUSG00000107814.1	chr6	147028001	147028459	+	459	ENSMUSG00000107814.1	ENSMUSG00000107814	processed_pseudogene	Gm35876	NA	0.208992	-1.01431	-2.77617	-2.4422	0.0271787	0.850432	0.777904
ENSMUSG00000105049.1	chr5	58121439	58124924	+	3486	ENSMUSG00000105049.1	ENSMUSG00000105049	TEC	Gm42486	NA	0.193943	-0.471994	0.382316	-2.44208	0.0271855	0.850432	0.777904
ENSMUSG00000100397.1	chr1	79957580	79958057	+	478	ENSMUSG00000100397.1	ENSMUSG00000100397	processed_pseudogene	Gm28071	NA	0.208172	1.037	-2.58268	2.4375	0.0274321	0.850432	0.777904
ENSMUSG00000056211.13	chr1	128103301	128237736	+	31486	ENSMUSG00000056211.13	ENSMUSG00000056211	protein_coding	R3hdm1	226412	3.01628	-0.217537	7.43906	-2.4373	0.0274431	0.850432	0.777904
ENSMUSG00000056258.8	chr15	65986387	66286224	-	14290	ENSMUSG00000056258.8	ENSMUSG00000056258	protein_coding	Kcnq3	110862	7.42044	-0.176706	7.71828	-2.43729	0.0274438	0.850432	0.777904
ENSMUSG00000059003.12	chr16	9567898	9995560	-	17933	ENSMUSG00000059003.12	ENSMUSG00000059003	protein_coding	Grin2a	14811	5.3895	-0.226924	7.58033	-2.43582	0.0275234	0.850432	0.777904
ENSMUSG00000087403.8	chrX	152298500	152327495	-	1417	ENSMUSG00000087403.8	ENSMUSG00000087403	lincRNA	Kantr	NA	1.64124	0.281469	2.15593	2.43428	0.0276073	0.850432	0.777904
ENSMUSG00000050558.13	chr2	132337733	132385447	-	7919	ENSMUSG00000050558.13	ENSMUSG00000050558	protein_coding	Prokr2	246313	0.827544	0.250343	3.68827	2.43371	0.027638	0.850432	0.777904
ENSMUSG00000029088.16	chr5	48389502	49524907	-	3627	ENSMUSG00000029088.16	ENSMUSG00000029088	protein_coding	Kcnip4	80334	5.97309	-0.155318	5.43004	-2.43299	0.0276774	0.850432	0.777904
ENSMUSG00000064373.11	chr15	3268547	3280508	+	2845	ENSMUSG00000064373.11	ENSMUSG00000064373	protein_coding	Selenop	20363	27.9422	0.122148	7.18825	2.4318	0.0277424	0.850432	0.777904
ENSMUSG00000103755.1	chr9	95407461	95408554	+	1094	ENSMUSG00000103755.1	ENSMUSG00000103755	TEC	Gm37805	NA	0.331861	-0.538441	-0.476662	-2.43137	0.0277659	0.850432	0.777904
ENSMUSG00000103563.1	chr1	25722038	25724778	-	2741	ENSMUSG00000103563.1	ENSMUSG00000103563	TEC	8030445P17Rik	NA	1.16237	-0.398262	2.62805	-2.43135	0.027767	0.850432	0.777904
ENSMUSG00000033066.15	chr11	67455437	67688990	+	11342	ENSMUSG00000033066.15	ENSMUSG00000033066	protein_coding	Gas7	14457	21.7267	-0.09375	8.92605	-2.43122	0.0277744	0.850432	0.777904
ENSMUSG00000039634.12	chr4	49521176	49531517	+	3006	ENSMUSG00000039634.12	ENSMUSG00000039634	protein_coding	Zfp189	230162	2.28461	0.166088	3.73564	2.43112	0.0277798	0.850432	0.777904
ENSMUSG00000060212.13	chr8	125751508	125898317	-	9574	ENSMUSG00000060212.13	ENSMUSG00000060212	protein_coding	Pcnx2	270109	3.0916	-0.163061	5.87841	-2.43086	0.0277941	0.850432	0.777904
ENSMUSG00000018589.8	chrX	165129017	165327393	-	3150	ENSMUSG00000018589.8	ENSMUSG00000018589	protein_coding	Glra2	237213	10.9202	0.139529	6.09906	2.43072	0.0278015	0.850432	0.777904
ENSMUSG00000045667.14	chr11	72389164	72411713	-	3815	ENSMUSG00000045667.14	ENSMUSG00000045667	protein_coding	Smtnl2	276829	0.47604	0.504959	1.58374	2.43062	0.0278071	0.850432	0.777904
ENSMUSG00000074071.11	chr7	68273839	68363092	+	7027	ENSMUSG00000074071.11	ENSMUSG00000074071	protein_coding	Fam169b	434197	0.0979592	-0.737907	-1.50803	-2.42994	0.0278447	0.850432	0.777904
ENSMUSG00000074925.3	chr19	23687400	23721129	+	2064	ENSMUSG00000074925.3	ENSMUSG00000074925	protein_coding	Ptar1	72351	5.0258	-0.15141	4.2902	-2.42944	0.027872	0.850432	0.777904
ENSMUSG00000000631.20	chr11	77763246	77865980	+	16037	ENSMUSG00000000631.20	ENSMUSG00000000631	protein_coding	Myo18a	360013	4.98861	-0.0874044	7.24809	-2.42851	0.0279232	0.850432	0.777904
ENSMUSG00000045573.9	chr4	4133531	4138819	-	1634	ENSMUSG00000045573.9	ENSMUSG00000045573	protein_coding	Penk	18619	10.8663	0.738445	4.90211	2.42836	0.0279314	0.850432	0.777904
ENSMUSG00000020238.14	chr10	81486249	81496392	-	3465	ENSMUSG00000020238.14	ENSMUSG00000020238	protein_coding	Ncln	103425	6.52208	-0.110759	5.41787	-2.42746	0.027981	0.850432	0.777904
ENSMUSG00000028229.11	chr4	19575162	19606932	+	1963	ENSMUSG00000028229.11	ENSMUSG00000028229	protein_coding	Rmdn1	66302	1.90488	-0.228503	2.7846	-2.42621	0.02805	0.850432	0.777904
ENSMUSG00000046269.16	chrX	7371276	7375830	-	4277	ENSMUSG00000046269.16	ENSMUSG00000046269	protein_coding	Usp27x	54651	1.71285	0.184309	3.84385	2.42506	0.0281137	0.850432	0.777904
ENSMUSG00000032604.16	chr9	108507706	108515941	+	6572	ENSMUSG00000032604.16	ENSMUSG00000032604	protein_coding	Qars	97541	4.80765	0.0901148	5.8357	2.42059	0.0283622	0.850432	0.777904
ENSMUSG00000069540.4	chr10	88729541	88731101	-	1561	ENSMUSG00000069540.4	ENSMUSG00000069540	transcribed_processed_pseudogene	Gm4925	NA	0.208581	0.55335	-0.67495	2.41833	0.0284889	0.850432	0.777904
ENSMUSG00000022306.8	chr15	40655042	41104592	+	4974	ENSMUSG00000022306.8	ENSMUSG00000022306	protein_coding	Zfpm2	22762	2.602	-0.173003	4.6805	-2.41786	0.0285153	0.850432	0.777904
ENSMUSG00000096967.3	chr15	68334715	68337430	-	2716	ENSMUSG00000096967.3	ENSMUSG00000096967	processed_transcript	Gm26621	NA	0.540016	-0.40996	1.25398	-2.41713	0.0285564	0.850432	0.777904
ENSMUSG00000015202.13	chr10	7119063	7212237	-	3837	ENSMUSG00000015202.13	ENSMUSG00000015202	protein_coding	Cnksr3	215748	0.783578	-0.350247	2.274	-2.41404	0.0287305	0.850432	0.777904
ENSMUSG00000026047.13	chr1	44106546	44118808	-	3199	ENSMUSG00000026047.13	ENSMUSG00000026047	protein_coding	Kdelc1	72050	1.65052	0.178915	3.30054	2.41258	0.0288136	0.850432	0.777904
ENSMUSG00000021536.7	chr13	68620043	68999541	-	4211	ENSMUSG00000021536.7	ENSMUSG00000021536	protein_coding	Adcy2	210044	11.544	-0.120135	6.59535	-2.41183	0.0288556	0.850432	0.777904
ENSMUSG00000046613.18	chr16	20589471	20605377	+	7567	ENSMUSG00000046613.18	ENSMUSG00000046613	protein_coding	Vwa5b2	328643	2.06415	-0.280705	4.93043	-2.41176	0.0288601	0.850432	0.777904
ENSMUSG00000053519.15	chr11	33629339	33993152	-	6200	ENSMUSG00000053519.15	ENSMUSG00000053519	protein_coding	Kcnip1	70357	2.3597	0.124017	4.86333	2.41165	0.0288663	0.850432	0.777904
ENSMUSG00000036502.14	chrX	38196573	38252439	-	4490	ENSMUSG00000036502.14	ENSMUSG00000036502	protein_coding	Tmem255a	245386	1.26783	0.260414	3.46561	2.41091	0.0289085	0.850432	0.777904
ENSMUSG00000030004.6	chr6	85830388	85832082	-	1123	ENSMUSG00000030004.6	ENSMUSG00000030004	protein_coding	Nat8	68396	0.0957334	1.07028	-2.33794	2.41086	0.0289111	0.850432	0.777904
ENSMUSG00000087141.1	chr16	45959263	46010218	-	7140	ENSMUSG00000087141.1	ENSMUSG00000087141	protein_coding	Plcxd2	433022	20.1764	-0.0987444	8.1554	-2.41084	0.0289122	0.850432	0.777904
ENSMUSG00000041324.13	chr13	16011851	16027211	+	1980	ENSMUSG00000041324.13	ENSMUSG00000041324	protein_coding	Inhba	16323	1.19278	-0.225015	2.19517	-2.41022	0.0289474	0.850432	0.777904
ENSMUSG00000091705.8	chr17	35342242	35346762	+	2181	ENSMUSG00000091705.8	ENSMUSG00000091705	protein_coding	H2-Q2	15013	0.393105	0.581441	0.689078	2.4102	0.0289486	0.850432	0.777904
ENSMUSG00000026787.3	chr2	22622205	22693874	+	5876	ENSMUSG00000026787.3	ENSMUSG00000026787	protein_coding	Gad2	14417	7.59443	0.200515	6.45814	2.40861	0.0290395	0.850432	0.777904
ENSMUSG00000045467.13	chr7	80246376	80260821	+	4321	ENSMUSG00000045467.13	ENSMUSG00000045467	protein_coding	Ttll13	269954	0.0671924	0.630688	-0.885637	2.4086	0.0290398	0.850432	0.777904
ENSMUSG00000102140.1	chr1	64736240	64740607	+	4368	ENSMUSG00000102140.1	ENSMUSG00000102140	TEC	Gm38058	NA	0.0615335	0.681828	-1.03263	2.40737	0.02911	0.850432	0.777904
ENSMUSG00000092990.1	chr3	28419943	28420018	+	76	ENSMUSG00000092990.1	ENSMUSG00000092990	miRNA	Mir466q	NA	1.57103	-0.910973	-2.25594	-2.4062	0.0291775	0.850432	0.777904
ENSMUSG00000038503.15	chr7	83884466	83901532	+	5558	ENSMUSG00000038503.15	ENSMUSG00000038503	protein_coding	Mesd	67943	3.47934	0.113601	5.202	2.40558	0.029213	0.850432	0.777904
ENSMUSG00000027015.4	chr2	71117923	71142926	+	5339	ENSMUSG00000027015.4	ENSMUSG00000027015	protein_coding	Cybrd1	73649	0.748308	0.295833	2.82096	2.40468	0.0292649	0.850432	0.777904
ENSMUSG00000025626.16	chrX	52912266	52956943	+	6946	ENSMUSG00000025626.16	ENSMUSG00000025626	protein_coding	Phf6	70998	4.19458	0.150917	5.76759	2.40455	0.0292719	0.850432	0.777904
ENSMUSG00000102750.1	chr1	84132867	84134510	-	1644	ENSMUSG00000102750.1	ENSMUSG00000102750	TEC	Gm37058	NA	0.148488	-0.776864	-1.3706	-2.40398	0.0293051	0.850432	0.777904
ENSMUSG00000038718.15	chr2	34171457	34373142	-	6109	ENSMUSG00000038718.15	ENSMUSG00000038718	protein_coding	Pbx3	18516	1.58389	0.412083	3.95065	2.40304	0.0293593	0.850432	0.777904
ENSMUSG00000078307.2	chr9	52673044	52679429	-	5615	ENSMUSG00000078307.2	ENSMUSG00000078307	protein_coding	AI593442	330941	12.696	-0.127491	7.15055	-2.40245	0.0293931	0.850432	0.777904
ENSMUSG00000021716.14	chr13	104792484	104839274	+	3254	ENSMUSG00000021716.14	ENSMUSG00000021716	protein_coding	Srek1ip1	67288	2.32899	0.149667	3.79926	2.402	0.0294196	0.850432	0.777904
ENSMUSG00000048070.4	chr11	66911981	66929876	+	4200	ENSMUSG00000048070.4	ENSMUSG00000048070	protein_coding	Pirt	193003	0.035932	1.0034	-2.10551	2.40168	0.029438	0.850432	0.777904
ENSMUSG00000067795.13	chr1	16065979	16093325	-	2063	ENSMUSG00000067795.13	ENSMUSG00000067795	protein_coding	4930444P10Rik	75799	0.264845	-0.447797	0.0978557	-2.40111	0.029471	0.850432	0.777904
ENSMUSG00000078967.5	chr8	92715747	92716975	-	1229	ENSMUSG00000078967.5	ENSMUSG00000078967	processed_pseudogene	Gm3272	NA	0.405516	0.572408	-0.0728873	2.40089	0.0294837	0.850432	0.777904
ENSMUSG00000059554.12	chr10	18213676	18234998	-	2964	ENSMUSG00000059554.12	ENSMUSG00000059554	protein_coding	Ccdc28a	215814	0.937319	-0.270904	2.36832	-2.4006	0.0295006	0.850432	0.777904
ENSMUSG00000000915.15	chr5	123973628	124005558	+	7369	ENSMUSG00000000915.15	ENSMUSG00000000915	protein_coding	Hip1r	29816	7.3992	-0.102952	6.68346	-2.39993	0.0295394	0.850432	0.777904
ENSMUSG00000038393.14	chr3	96557957	96561883	+	3123	ENSMUSG00000038393.14	ENSMUSG00000038393	protein_coding	Txnip	56338	8.41711	0.235017	5.02969	2.39976	0.029549	0.850432	0.777904
ENSMUSG00000029659.16	chr5	149411749	149431723	+	3956	ENSMUSG00000029659.16	ENSMUSG00000029659	protein_coding	Medag	70717	0.274506	-0.348765	0.943019	-2.3997	0.0295528	0.850432	0.777904
ENSMUSG00000030560.17	chr7	88278085	88310888	+	5808	ENSMUSG00000030560.17	ENSMUSG00000030560	protein_coding	Ctsc	13032	1.96626	0.176823	3.5728	2.3986	0.0296167	0.850432	0.777904
ENSMUSG00000064647.1	chr18	75001455	75001519	+	65	ENSMUSG00000064647.1	ENSMUSG00000064647	snoRNA	Gm23301	NA	2.88379	-0.692111	-1.64663	-2.39574	0.0297835	0.850432	0.777904
ENSMUSG00000079144.7	chr1	193168046	193177832	+	4403	ENSMUSG00000079144.7	ENSMUSG00000079144	protein_coding	A130010J15Rik	319266	1.12946	0.21141	3.20626	2.39428	0.0298692	0.850432	0.777904
ENSMUSG00000029406.15	chr5	124118690	124249760	-	12843	ENSMUSG00000029406.15	ENSMUSG00000029406	protein_coding	Pitpnm2	19679	4.04	-0.12572	6.6602	-2.39397	0.0298872	0.850432	0.777904
ENSMUSG00000005774.12	chr3	94954075	94961561	+	5497	ENSMUSG00000005774.12	ENSMUSG00000005774	protein_coding	Rfx5	53970	1.85508	-0.144324	4.24884	-2.39388	0.0298928	0.850432	0.777904
ENSMUSG00000023953.8	chr17	46172004	46202625	-	2569	ENSMUSG00000023953.8	ENSMUSG00000023953	protein_coding	Polh	80905	2.70187	0.164682	3.40587	2.39369	0.0299035	0.850432	0.777904
ENSMUSG00000034586.14	chr11	115347707	115367756	-	4595	ENSMUSG00000034586.14	ENSMUSG00000034586	protein_coding	Hid1	217310	4.78619	-0.121152	5.4483	-2.39333	0.0299252	0.850432	0.777904
ENSMUSG00000055775.16	chr11	67277124	67308634	+	11772	ENSMUSG00000055775.16	ENSMUSG00000055775	protein_coding	Myh8	17885	0.188142	0.377154	1.4416	2.39323	0.0299308	0.850432	0.777904
ENSMUSG00000064201.8	chr15	101810689	101818169	-	2613	ENSMUSG00000064201.8	ENSMUSG00000064201	protein_coding	Krt2	16681	8.93872	0.96194	-1.77043	2.39207	0.0299993	0.850432	0.777904
ENSMUSG00000075707.5	chr12	110279068	110281097	+	2030	ENSMUSG00000075707.5	ENSMUSG00000075707	protein_coding	Dio3	107585	0.0980421	1.19841	-1.85297	2.39074	0.0300776	0.850432	0.777904
ENSMUSG00000097148.2	chr14	11280735	11356726	-	1712	ENSMUSG00000097148.2	ENSMUSG00000097148	protein_coding	Gm3839	NA	0.038947	1.0736	-3.00114	2.3902	0.0301092	0.850432	0.777904
ENSMUSG00000094287.1	chr7	59859214	59859307	-	94	ENSMUSG00000094287.1	ENSMUSG00000094287	snoRNA	Gm26433	NA	0.539392	-0.93355	-3.31267	-2.38989	0.0301276	0.850432	0.777904
ENSMUSG00000051527.11	chr7	6730578	6967219	+	18078	ENSMUSG00000051527.11	ENSMUSG00000051527	protein_coding	Usp29	57775	3.55538	0.0808014	7.00028	2.38908	0.0301759	0.850432	0.777904
ENSMUSG00000028358.15	chr4	62965573	63139708	+	9352	ENSMUSG00000028358.15	ENSMUSG00000028358	protein_coding	Zfp618	72701	0.839389	0.186751	3.799	2.38761	0.0302631	0.850432	0.777904
ENSMUSG00000102296.1	chr1	25284218	25285248	-	1031	ENSMUSG00000102296.1	ENSMUSG00000102296	TEC	Gm37543	NA	0.923981	-0.575107	0.843741	-2.38689	0.0303055	0.850432	0.777904
ENSMUSG00000044367.7	chr11	70216789	70221064	-	2601	ENSMUSG00000044367.7	ENSMUSG00000044367	protein_coding	Slc16a13	69309	1.50397	-0.207865	2.86398	-2.38662	0.030322	0.850432	0.777904
ENSMUSG00000049305.6	chr9	108460527	108465938	+	3267	ENSMUSG00000049305.6	ENSMUSG00000049305	protein_coding	Ccdc71	72454	5.21988	0.128381	5.02038	2.38619	0.0303473	0.850432	0.777904
ENSMUSG00000029994.17	chr6	86736840	86793584	-	4645	ENSMUSG00000029994.17	ENSMUSG00000029994	protein_coding	Anxa4	11746	0.536266	0.354652	1.48398	2.38467	0.0304382	0.850432	0.777904
ENSMUSG00000025909.16	chr1	8361475	9299878	-	10908	ENSMUSG00000025909.16	ENSMUSG00000025909	protein_coding	Sntg1	71096	1.68866	-0.125081	5.19825	-2.38445	0.0304514	0.850432	0.777904
ENSMUSG00000032763.10	chr10	78574500	78584498	+	2325	ENSMUSG00000032763.10	ENSMUSG00000032763	protein_coding	Ilvbl	216136	3.48297	0.161857	3.89174	2.38442	0.0304533	0.850432	0.777904
ENSMUSG00000034007.9	chr9	55549883	55919605	-	5158	ENSMUSG00000034007.9	ENSMUSG00000034007	protein_coding	Scaper	244891	10.4884	0.100112	6.68875	2.38412	0.0304708	0.850432	0.777904
ENSMUSG00000028041.17	chr3	89338542	89349996	-	6145	ENSMUSG00000028041.17	ENSMUSG00000028041	protein_coding	Adam15	11490	3.37402	-0.136983	5.31576	-2.3781	0.0308328	0.850432	0.777904
ENSMUSG00000041115.16	chrX	152144268	152225236	+	6980	ENSMUSG00000041115.16	ENSMUSG00000041115	protein_coding	Iqsec2	245666	3.54174	-0.187908	5.59268	-2.37809	0.0308334	0.850432	0.777904
ENSMUSG00000038351.14	chr11	74849261	74897060	-	6884	ENSMUSG00000038351.14	ENSMUSG00000038351	protein_coding	Sgsm2	97761	3.90572	-0.113463	5.71748	-2.37786	0.0308474	0.850432	0.777904
ENSMUSG00000067879.3	chr1	9601199	9627143	+	3256	ENSMUSG00000067879.3	ENSMUSG00000067879	protein_coding	3110035E14Rik	76982	30.0337	-0.1822	7.6011	-2.37775	0.030854	0.850432	0.777904
ENSMUSG00000097961.1	chrX	88759471	88760312	-	842	ENSMUSG00000097961.1	ENSMUSG00000097961	lincRNA	Gm27000	NA	1.96808	-0.424686	1.66494	-2.37657	0.0309258	0.850432	0.777904
ENSMUSG00000032869.15	chr2	151715812	151744186	-	6441	ENSMUSG00000032869.15	ENSMUSG00000032869	protein_coding	Psmf1	228769	5.48217	0.120361	5.01396	2.3761	0.0309538	0.850432	0.777904
ENSMUSG00000081593.1	chr4	12125290	12127252	+	1963	ENSMUSG00000081593.1	ENSMUSG00000081593	processed_pseudogene	Gm11841	NA	0.135243	0.848638	-1.31364	2.37496	0.0310234	0.850432	0.777904
ENSMUSG00000109279.1	chr7	90201278	90203786	+	2509	ENSMUSG00000109279.1	ENSMUSG00000109279	TEC	Gm45220	NA	0.544867	-0.489514	1.08943	-2.37433	0.0310615	0.850432	0.777904
ENSMUSG00000031775.5	chr8	94674894	94696278	-	2083	ENSMUSG00000031775.5	ENSMUSG00000031775	protein_coding	Pllp	67801	2.96453	-0.309528	3.59713	-2.37296	0.0311451	0.850432	0.777904
ENSMUSG00000046470.5	chr2	181669836	181671640	-	1620	ENSMUSG00000046470.5	ENSMUSG00000046470	protein_coding	Sox18	20672	0.959758	0.331897	1.51143	2.37285	0.031152	0.850432	0.777904
ENSMUSG00000089810.1	chr9	45856769	45858357	-	1589	ENSMUSG00000089810.1	ENSMUSG00000089810	antisense	Gm16536	NA	2.17754	-0.227751	2.70945	-2.37248	0.0311744	0.850432	0.777904
ENSMUSG00000104919.1	chr5	51891986	51893214	-	1229	ENSMUSG00000104919.1	ENSMUSG00000104919	TEC	Gm42617	NA	0.547578	-0.555041	0.352978	-2.37205	0.0312009	0.850432	0.777904
ENSMUSG00000030084.11	chr6	89316314	89362620	-	9054	ENSMUSG00000030084.11	ENSMUSG00000030084	protein_coding	Plxna1	18844	16.463	-0.126633	8.17717	-2.37172	0.0312212	0.850432	0.777904
ENSMUSG00000048485.12	chr4	129425765	129440853	-	6489	ENSMUSG00000048485.12	ENSMUSG00000048485	protein_coding	Zbtb8b	215627	0.430286	0.240721	2.46763	2.36989	0.0313328	0.850432	0.777904
ENSMUSG00000098121.1	chr17	94756698	94756872	-	175	ENSMUSG00000098121.1	ENSMUSG00000098121	processed_pseudogene	Gm27038	NA	1.10607	-0.927339	-1.50845	-2.36948	0.0313585	0.850432	0.777904
ENSMUSG00000074227.12	chr7	29256323	29281912	-	4556	ENSMUSG00000074227.12	ENSMUSG00000074227	protein_coding	Spint2	20733	0.729983	0.249538	2.32136	2.36908	0.031383	0.850432	0.777904
ENSMUSG00000029408.13	chr5	124061530	124095798	-	5601	ENSMUSG00000029408.13	ENSMUSG00000029408	protein_coding	Abcb9	56325	3.4196	-0.117517	5.20553	-2.36835	0.0314276	0.850432	0.777904
ENSMUSG00000028763.17	chr4	137468769	137570630	+	14307	ENSMUSG00000028763.17	ENSMUSG00000028763	protein_coding	Hspg2	15530	0.844336	-0.222139	3.35978	-2.36732	0.0314912	0.850432	0.777904
ENSMUSG00000107498.1	chr6	80048676	80051329	+	2654	ENSMUSG00000107498.1	ENSMUSG00000107498	TEC	Gm44240	NA	1.2297	-0.33725	2.67148	-2.36718	0.0315001	0.850432	0.777904
ENSMUSG00000059493.13	chrX	161833296	162159730	-	8805	ENSMUSG00000059493.13	ENSMUSG00000059493	protein_coding	Nhs	195727	1.01894	0.200403	4.0393	2.36669	0.0315303	0.850432	0.777904
ENSMUSG00000027520.15	chr1	63273265	63314576	+	12659	ENSMUSG00000027520.15	ENSMUSG00000027520	protein_coding	Zdbf2	73884	2.26757	0.149883	5.81475	2.36608	0.0315679	0.850432	0.777904
ENSMUSG00000031853.5	chr8	125910450	125947440	+	5693	ENSMUSG00000031853.5	ENSMUSG00000031853	protein_coding	Map3k21	234878	0.585036	-0.218597	2.72227	-2.36235	0.031799	0.850432	0.777904
ENSMUSG00000039911.13	chr4	149896283	149955043	-	4396	ENSMUSG00000039911.13	ENSMUSG00000039911	protein_coding	Spsb1	74646	1.38685	-0.20992	3.53763	-2.36186	0.0318296	0.850432	0.777904
ENSMUSG00000063889.16	chr18	3266048	3337748	-	5895	ENSMUSG00000063889.16	ENSMUSG00000063889	protein_coding	Crem	12916	1.094	-0.182984	3.46317	-2.36183	0.0318313	0.850432	0.777904
ENSMUSG00000019461.12	chr11	69846376	69852058	+	3148	ENSMUSG00000019461.12	ENSMUSG00000019461	protein_coding	Plscr3	70310	2.61389	-0.146112	3.79869	-2.35858	0.0320347	0.850432	0.777904
ENSMUSG00000078144.4	chr8	92901407	92902411	+	1005	ENSMUSG00000078144.4	ENSMUSG00000078144	protein_coding	Capns2	69543	1.15568	-0.93579	-1.27921	-2.35698	0.0321352	0.850432	0.777904
ENSMUSG00000021076.5	chr12	70937857	70964718	+	4022	ENSMUSG00000021076.5	ENSMUSG00000021076	protein_coding	Actr10	56444	16.9818	0.0935494	7.04482	2.35679	0.0321473	0.850432	0.777904
ENSMUSG00000032298.13	chr9	57142800	57148305	-	1871	ENSMUSG00000032298.13	ENSMUSG00000032298	protein_coding	Neil1	72774	1.57592	-0.21482	2.43942	-2.35667	0.0321547	0.850432	0.777904
ENSMUSG00000023279.7	chrX	6314107	6320721	-	3060	ENSMUSG00000023279.7	ENSMUSG00000023279	protein_coding	Bmp15	12155	0.0453681	0.794088	-1.93967	2.35665	0.0321557	0.850432	0.777904
ENSMUSG00000032452.12	chr9	97444395	98033181	-	5691	ENSMUSG00000032452.12	ENSMUSG00000032452	protein_coding	Clstn2	64085	9.21562	-0.127878	6.70797	-2.35521	0.0322465	0.850432	0.777904
ENSMUSG00000039358.3	chr5	38319367	38322518	+	3152	ENSMUSG00000039358.3	ENSMUSG00000039358	protein_coding	Drd5	13492	0.275598	-0.409203	0.774958	-2.35264	0.0324089	0.850432	0.777904
ENSMUSG00000048834.16	chr11	16257724	16427310	+	4765	ENSMUSG00000048834.16	ENSMUSG00000048834	protein_coding	Vstm2a	211739	15.9925	0.0999093	7.24939	2.35205	0.0324465	0.850432	0.777904
ENSMUSG00000031553.16	chr8	24677225	24725852	-	2942	ENSMUSG00000031553.16	ENSMUSG00000031553	protein_coding	Adam3	11497	0.050404	-0.67103	-1.84043	-2.35126	0.0324965	0.850432	0.777904
ENSMUSG00000102407.1	chr1	25325866	25328398	-	2533	ENSMUSG00000102407.1	ENSMUSG00000102407	TEC	Gm37862	NA	1.13578	-0.420271	2.46709	-2.35043	0.0325494	0.850432	0.777904
ENSMUSG00000099340.1	chr13	91373842	91374294	-	337	ENSMUSG00000099340.1	ENSMUSG00000099340	sense_intronic	Gm29540	NA	0.224671	1.32922	-2.98716	2.35015	0.0325672	0.850432	0.777904
ENSMUSG00000049130.6	chr7	16246743	16259540	-	2570	ENSMUSG00000049130.6	ENSMUSG00000049130	protein_coding	C5ar1	12273	0.200631	-0.847359	-1.67128	-2.34995	0.0325799	0.850432	0.777904
ENSMUSG00000023913.17	chr17	43568098	43612201	+	2905	ENSMUSG00000023913.17	ENSMUSG00000023913	protein_coding	Pla2g7	27226	13.4871	0.0962123	6.23855	2.34948	0.03261	0.850432	0.777904
ENSMUSG00000021196.13	chr13	6579768	6648777	-	9395	ENSMUSG00000021196.13	ENSMUSG00000021196	protein_coding	Pfkp	56421	23.5441	-0.145381	8.7718	-2.34915	0.0326309	0.850432	0.777904
ENSMUSG00000060166.5	chr16	18220754	18235136	-	4867	ENSMUSG00000060166.5	ENSMUSG00000060166	protein_coding	Zdhhc8	27801	4.71439	-0.14894	5.48447	-2.34907	0.032636	0.850432	0.777904
ENSMUSG00000042453.14	chr5	21884454	22344702	-	23738	ENSMUSG00000042453.14	ENSMUSG00000042453	protein_coding	Reln	19699	7.37649	0.127028	8.38124	2.34756	0.0327327	0.850432	0.777904
ENSMUSG00000018238.6	chr11	53431023	53437904	+	2031	ENSMUSG00000018238.6	ENSMUSG00000018238	protein_coding	Gdf9	14566	0.268585	0.453972	0.0950224	2.3473	0.0327494	0.850432	0.777904
ENSMUSG00000015476.6	chr17	34629533	34633126	+	2306	ENSMUSG00000015476.6	ENSMUSG00000015476	protein_coding	Prrt1	260297	3.9658	-0.213925	4.17149	-2.34694	0.032772	0.850432	0.777904
ENSMUSG00000095147.1	chr12	109587943	109588031	+	89	ENSMUSG00000095147.1	ENSMUSG00000095147	miRNA	Mir3070a	NA	9.26318	-0.39076	0.686556	-2.34672	0.0327866	0.850432	0.777904
ENSMUSG00000026321.7	chr1	105780718	105847981	+	5985	ENSMUSG00000026321.7	ENSMUSG00000026321	protein_coding	Tnfrsf11a	21934	0.761108	-0.175759	3.12887	-2.34608	0.0328275	0.850432	0.777904
ENSMUSG00000071661.6	chr19	8802530	8804854	+	2037	ENSMUSG00000071661.6	ENSMUSG00000071661	protein_coding	Zbtb3	75291	1.30261	0.245152	2.35558	2.34497	0.0328986	0.850432	0.777904
ENSMUSG00000073609.9	chr1	93824909	93852348	+	4281	ENSMUSG00000073609.9	ENSMUSG00000073609	protein_coding	D2hgdh	98314	1.17834	-0.171667	3.23234	-2.34437	0.0329375	0.850432	0.777904
ENSMUSG00000025425.17	chr18	77185853	77255450	+	2097	ENSMUSG00000025425.17	ENSMUSG00000025425	protein_coding	St8sia5	225742	6.24601	-0.219798	4.69612	-2.34429	0.0329424	0.850432	0.777904
ENSMUSG00000037022.3	chr8	79263598	79294937	-	6023	ENSMUSG00000037022.3	ENSMUSG00000037022	protein_coding	Mmaa	109136	1.70143	-0.149426	4.29002	-2.34347	0.0329952	0.850432	0.777904
ENSMUSG00000025154.14	chr19	41766588	41802084	-	5140	ENSMUSG00000025154.14	ENSMUSG00000025154	protein_coding	Arhgap19	71085	1.15894	0.192566	3.00756	2.34263	0.0330491	0.850432	0.777904
ENSMUSG00000094475.7	chr2	175643978	175653860	+	1501	ENSMUSG00000094475.7	ENSMUSG00000094475	protein_coding	Gm11007	100043915	0.228173	0.935184	-0.975945	2.3421	0.0330834	0.850432	0.777904
ENSMUSG00000106515.4	chr3	149284418	149445301	-	3500	ENSMUSG00000106515.4	ENSMUSG00000106515	lincRNA	Gm30382	NA	1.06527	-0.289667	2.87373	-2.34182	0.0331018	0.850432	0.777904
ENSMUSG00000106073.1	chr3	116940358	116944330	-	3973	ENSMUSG00000106073.1	ENSMUSG00000106073	TEC	Gm42892	NA	0.118643	-0.567882	-0.312054	-2.3418	0.0331033	0.850432	0.777904
ENSMUSG00000046207.14	chr11	68503019	68552698	+	3622	ENSMUSG00000046207.14	ENSMUSG00000046207	protein_coding	Pik3r6	104709	0.498056	-0.276926	1.66173	-2.34086	0.033164	0.850432	0.777904
ENSMUSG00000037014.4	chr2	148395344	148396767	+	1424	ENSMUSG00000037014.4	ENSMUSG00000037014	protein_coding	Sstr4	20608	5.19999	-0.220936	3.87502	-2.3399	0.0332261	0.850432	0.777904
ENSMUSG00000027552.14	chr3	14578641	14606309	+	1782	ENSMUSG00000027552.14	ENSMUSG00000027552	protein_coding	E2f5	13559	3.13659	0.165431	3.35454	2.33955	0.0332485	0.850432	0.777904
ENSMUSG00000048376.5	chr13	95601804	95618459	-	3307	ENSMUSG00000048376.5	ENSMUSG00000048376	protein_coding	F2r	14062	2.79012	0.222102	3.93431	2.33939	0.0332589	0.850432	0.777904
ENSMUSG00000048489.12	chr6	116650609	116652794	+	1358	ENSMUSG00000048489.12	ENSMUSG00000048489	protein_coding	8430408G22Rik	213393	0.257089	0.648502	-0.786134	2.33747	0.0333841	0.850432	0.777904
ENSMUSG00000053368.13	chr5	150018675	150082184	+	5690	ENSMUSG00000053368.13	ENSMUSG00000053368	protein_coding	Rxfp2	140498	0.215557	-0.42468	1.26079	-2.33686	0.0334235	0.850432	0.777904
ENSMUSG00000029822.15	chr6	50293330	50456201	-	9021	ENSMUSG00000029822.15	ENSMUSG00000029822	protein_coding	Osbpl3	71720	1.66269	-0.131137	4.80126	-2.33657	0.0334429	0.850432	0.777904
ENSMUSG00000005656.8	chr12	54746349	54795703	-	1928	ENSMUSG00000005656.8	ENSMUSG00000005656	protein_coding	Snx6	72183	15.7893	0.106065	5.84109	2.33643	0.0334521	0.850432	0.777904
ENSMUSG00000044948.16	chr19	47737561	47919299	-	9955	ENSMUSG00000044948.16	ENSMUSG00000044948	protein_coding	Cfap43	414801	0.273747	0.311426	1.86163	2.33477	0.0335607	0.850432	0.777904
ENSMUSG00000041921.16	chr2	71453276	71525194	+	4537	ENSMUSG00000041921.16	ENSMUSG00000041921	protein_coding	Metap1d	66559	1.91169	-0.15451	3.84867	-2.3342	0.0335975	0.850432	0.777904
ENSMUSG00000103482.1	chr1	32473757	32475565	+	1809	ENSMUSG00000103482.1	ENSMUSG00000103482	TEC	Gm37999	NA	0.531182	-0.540299	0.865663	-2.33418	0.0335993	0.850432	0.777904
ENSMUSG00000107595.1	chr6	103564356	103566830	+	2475	ENSMUSG00000107595.1	ENSMUSG00000107595	TEC	Gm44441	NA	0.821545	-0.387907	1.90873	-2.33412	0.0336032	0.850432	0.777904
ENSMUSG00000051149.15	chr2	168180986	168207112	-	5350	ENSMUSG00000051149.15	ENSMUSG00000051149	protein_coding	Adnp	11538	0.319282	-0.493084	0.50378	-2.33255	0.0337062	0.850432	0.777904
ENSMUSG00000020905.11	chr11	67854523	67922153	-	4745	ENSMUSG00000020905.11	ENSMUSG00000020905	protein_coding	Usp43	216835	2.2778	-0.179613	4.39728	-2.33127	0.0337903	0.850432	0.777904
ENSMUSG00000020253.14	chr9	106194172	106199746	-	3485	ENSMUSG00000020253.14	ENSMUSG00000020253	protein_coding	Ppm1m	67905	2.69601	0.161103	4.12392	2.33091	0.0338143	0.850432	0.777904
ENSMUSG00000050786.8	chr6	49319274	49341582	+	2421	ENSMUSG00000050786.8	ENSMUSG00000050786	protein_coding	Ccdc126	57895	1.64779	0.215125	2.94373	2.33064	0.033832	0.850432	0.777904
ENSMUSG00000092607.9	chr3	95129536	95134011	-	2165	ENSMUSG00000092607.9	ENSMUSG00000092607	protein_coding	Scnm1	69269	3.85238	-0.134964	3.95337	-2.3306	0.0338347	0.850432	0.777904
ENSMUSG00000034796.14	chr8	123117374	123135182	+	5268	ENSMUSG00000034796.14	ENSMUSG00000034796	protein_coding	Cpne7	102278	4.2776	0.18551	5.47514	2.33009	0.0338685	0.850432	0.777904
ENSMUSG00000026322.8	chr18	62324204	62467802	+	4657	ENSMUSG00000026322.8	ENSMUSG00000026322	protein_coding	Htr4	15562	0.475893	0.338938	2.11575	2.32921	0.0339263	0.850432	0.777904
ENSMUSG00000102874.1	chr9	72040552	72043235	-	2684	ENSMUSG00000102874.1	ENSMUSG00000102874	TEC	Gm37137	NA	0.213828	-0.717246	-0.291585	-2.32807	0.0340022	0.850432	0.777904
ENSMUSG00000053286.11	chr1	151428542	151458161	+	8211	ENSMUSG00000053286.11	ENSMUSG00000053286	protein_coding	Trmt1l	98685	1.68887	0.123183	4.65606	2.32795	0.03401	0.850432	0.777904
ENSMUSG00000104205.1	chr1	123468450	123469944	-	1495	ENSMUSG00000104205.1	ENSMUSG00000104205	TEC	Gm37396	NA	0.211953	-0.665091	-0.717334	-2.32766	0.0340291	0.850432	0.777904
ENSMUSG00000072437.3	chr19	60755987	60759913	+	3927	ENSMUSG00000072437.3	ENSMUSG00000072437	protein_coding	Nanos1	332397	4.04052	0.145784	4.97348	2.32726	0.0340556	0.850432	0.777904
ENSMUSG00000046982.10	chr18	84011627	84086404	-	5656	ENSMUSG00000046982.10	ENSMUSG00000046982	protein_coding	Tshz1	110796	2.34983	0.337237	4.56608	2.32706	0.0340689	0.850432	0.777904
ENSMUSG00000019874.11	chr10	57784881	57788450	+	1250	ENSMUSG00000019874.11	ENSMUSG00000019874	protein_coding	Fabp7	12140	137.448	0.220326	8.40775	2.32669	0.0340935	0.850432	0.777904
ENSMUSG00000030068.4	chr6	99257484	99666797	-	4075	ENSMUSG00000030068.4	ENSMUSG00000030068	protein_coding	Gm20696	NA	0.471776	-0.3743	1.52877	-2.32573	0.0341574	0.850432	0.777904
ENSMUSG00000020681.14	chr11	105967945	105989964	+	5287	ENSMUSG00000020681.14	ENSMUSG00000020681	protein_coding	Ace	11421	1.29669	0.236935	3.4021	2.32479	0.0342199	0.850432	0.777904
ENSMUSG00000022514.14	chr16	26581704	26730117	+	11360	ENSMUSG00000022514.14	ENSMUSG00000022514	protein_coding	Il1rap	16180	1.4481	-0.143741	4.94403	-2.3241	0.0342663	0.850432	0.777904
ENSMUSG00000003779.15	chr18	34624624	34633265	+	3796	ENSMUSG00000003779.15	ENSMUSG00000003779	protein_coding	Kif20a	19348	1.20926	0.262596	2.48308	2.32268	0.0343613	0.850432	0.777904
ENSMUSG00000108080.1	chr6	56797591	56799197	+	1607	ENSMUSG00000108080.1	ENSMUSG00000108080	TEC	Gm10209	NA	0.131055	0.647351	-1.35747	2.32242	0.0343782	0.850432	0.777904
ENSMUSG00000107651.1	chr6	76496082	76497524	+	515	ENSMUSG00000107651.1	ENSMUSG00000107651	antisense	Gm44166	NA	0.178027	0.897073	-2.46699	2.32232	0.0343854	0.850432	0.777904
ENSMUSG00000032303.6	chr9	55011343	55026559	-	3123	ENSMUSG00000032303.6	ENSMUSG00000032303	protein_coding	Chrna3	110834	0.772401	-0.283063	2.2532	-2.32227	0.0343882	0.850432	0.777904
ENSMUSG00000073888.12	chr4	41769467	41774247	-	2377	ENSMUSG00000073888.12	ENSMUSG00000073888	protein_coding	Ccl27a	20301	14.8751	-0.117263	6.13562	-2.3199	0.0345475	0.850432	0.777904
ENSMUSG00000028601.18	chr4	108165437	108179308	+	2287	ENSMUSG00000028601.18	ENSMUSG00000028601	protein_coding	Echdc2	52430	2.26756	-0.252323	3.30093	-2.31989	0.0345483	0.850432	0.777904
ENSMUSG00000051041.7	chr7	107567446	107591094	+	1685	ENSMUSG00000051041.7	ENSMUSG00000051041	protein_coding	Olfml1	244198	1.1831	0.245305	1.89141	2.31787	0.0346844	0.850432	0.777904
ENSMUSG00000064115.13	chr16	66655421	67620908	-	9809	ENSMUSG00000064115.13	ENSMUSG00000064115	protein_coding	Cadm2	239857	22.6176	-0.119752	8.78909	-2.31773	0.0346936	0.850432	0.777904
ENSMUSG00000078496.9	chr4	147492417	147513486	+	1488	ENSMUSG00000078496.9	ENSMUSG00000078496	protein_coding	Zfp982	195531	0.810883	0.377281	1.1616	2.31768	0.0346971	0.850432	0.777904
ENSMUSG00000061603.7	chr12	52699383	53151015	+	10263	ENSMUSG00000061603.7	ENSMUSG00000061603	protein_coding	Akap6	238161	26.4795	-0.0938639	9.08301	-2.3174	0.0347161	0.850432	0.777904
ENSMUSG00000106404.1	chr5	48802728	48804011	-	1284	ENSMUSG00000106404.1	ENSMUSG00000106404	TEC	Gm42919	NA	1.37117	-0.507221	1.74526	-2.31727	0.0347252	0.850432	0.777904
ENSMUSG00000015149.14	chr7	28766735	28788661	+	5035	ENSMUSG00000015149.14	ENSMUSG00000015149	protein_coding	Sirt2	64383	8.98757	-0.156097	6.37609	-2.31689	0.0347507	0.850432	0.777904
ENSMUSG00000069049.11	chrY	1010543	1028847	+	4161	ENSMUSG00000069049.11	ENSMUSG00000069049	protein_coding	Eif2s3y	26908	3.31854	0.315484	1.22379	2.3166	0.03477	0.850432	0.777904
ENSMUSG00000040717.5	chr14	27039001	27107286	+	8220	ENSMUSG00000040717.5	ENSMUSG00000040717	protein_coding	Il17rd	171463	0.833368	0.194768	3.6857	2.31637	0.034786	0.850432	0.777904
ENSMUSG00000020411.2	chr11	46148155	46166508	-	3444	ENSMUSG00000020411.2	ENSMUSG00000020411	protein_coding	Nipal4	214112	0.319322	-0.665981	-0.402075	-2.31619	0.034798	0.850432	0.777904
ENSMUSG00000071860.1	chr18	40256962	40257684	+	723	ENSMUSG00000071860.1	ENSMUSG00000071860	protein_coding	2900055J20Rik	NA	8.71329	-0.245338	3.63595	-2.31579	0.034825	0.850432	0.777904
ENSMUSG00000029174.18	chr5	64156305	64351486	+	7405	ENSMUSG00000029174.18	ENSMUSG00000029174	protein_coding	Tbc1d1	57915	1.63364	-0.136213	4.44785	-2.31503	0.0348768	0.850432	0.777904
ENSMUSG00000022674.14	chr16	15552677	15594524	-	4275	ENSMUSG00000022674.14	ENSMUSG00000022674	protein_coding	Ube2v2	70620	7.423	0.160055	5.93859	2.31482	0.0348912	0.850432	0.777904
ENSMUSG00000020889.11	chr11	98767932	98775333	-	3077	ENSMUSG00000020889.11	ENSMUSG00000020889	protein_coding	Nr1d1	217166	2.82943	-0.185321	4.09445	-2.31435	0.034923	0.850432	0.777904
ENSMUSG00000089901.1	chr14	43925390	43933411	+	2721	ENSMUSG00000089901.1	ENSMUSG00000089901	protein_coding	Gm8113	NA	0.158389	0.573077	-0.343531	2.31376	0.0349634	0.850432	0.777904
ENSMUSG00000006941.4	chr9	120492606	120495327	+	917	ENSMUSG00000006941.4	ENSMUSG00000006941	protein_coding	Eif1b	68969	38.3069	0.11359	6.1102	2.31349	0.0349814	0.850432	0.777904
ENSMUSG00000020689.4	chr11	104608000	104670476	+	5901	ENSMUSG00000020689.4	ENSMUSG00000020689	protein_coding	Itgb3	16416	7.21117	-0.18098	4.10303	-2.31281	0.0350276	0.850432	0.777904
ENSMUSG00000021377.14	chr13	47084775	47106201	-	3089	ENSMUSG00000021377.14	ENSMUSG00000021377	protein_coding	Dek	110052	15.1126	0.103399	6.18408	2.31067	0.0351741	0.850432	0.777904
ENSMUSG00000015134.15	chr7	66390890	66427517	-	4617	ENSMUSG00000015134.15	ENSMUSG00000015134	protein_coding	Aldh1a3	56847	0.748927	-0.331195	2.44292	-2.3099	0.0352269	0.850432	0.777904
ENSMUSG00000065299.1	chr4	108498044	108498146	+	103	ENSMUSG00000065299.1	ENSMUSG00000065299	snRNA	Gm23138	NA	0.899475	0.90843	-2.59941	2.30896	0.035291	0.850432	0.777904
ENSMUSG00000040964.16	chr4	140514485	140666012	-	5693	ENSMUSG00000040964.16	ENSMUSG00000040964	protein_coding	Arhgef10l	72754	3.61793	-0.100123	5.26648	-2.30892	0.0352942	0.850432	0.777904
ENSMUSG00000050534.8	chr1	121509842	121528465	-	1935	ENSMUSG00000050534.8	ENSMUSG00000050534	protein_coding	Htr5b	15564	0.563094	0.329138	1.09522	2.30813	0.0353481	0.850432	0.777904
ENSMUSG00000052572.16	chr7	91090706	92449247	+	13213	ENSMUSG00000052572.16	ENSMUSG00000052572	protein_coding	Dlg2	23859	18.9397	-0.114885	8.95536	-2.30733	0.0354033	0.850432	0.777904
ENSMUSG00000103543.1	chr1	153443481	153444300	+	820	ENSMUSG00000103543.1	ENSMUSG00000103543	TEC	Gm37669	NA	0.126136	-1.12532	-2.50361	-2.30687	0.0354347	0.850432	0.777904
ENSMUSG00000037541.20	chr7	144001928	144424494	+	10597	ENSMUSG00000037541.20	ENSMUSG00000037541	protein_coding	Shank2	210274	7.14427	-0.131421	7.23573	-2.30679	0.0354403	0.850432	0.777904
ENSMUSG00000096780.7	chr17	6438524	6467022	-	4187	ENSMUSG00000096780.7	ENSMUSG00000096780	transcribed_unprocessed_pseudogene	Tmem181b-ps	NA	11.5421	-0.176285	6.56944	-2.30579	0.0355095	0.850432	0.777904
ENSMUSG00000078670.3	chr7	73740302	73776919	+	3262	ENSMUSG00000078670.3	ENSMUSG00000078670	protein_coding	Fam174b	100038347	7.01834	-0.115744	5.4707	-2.30559	0.0355234	0.850432	0.777904
ENSMUSG00000073067.10	chr6	54269681	54430221	-	5566	ENSMUSG00000073067.10	ENSMUSG00000073067	processed_transcript	9130019P16Rik	NA	0.0287326	0.853444	-1.74312	2.30546	0.0355325	0.850432	0.777904
ENSMUSG00000103509.1	chr1	7148110	7152137	+	4028	ENSMUSG00000103509.1	ENSMUSG00000103509	TEC	Gm38372	NA	1.69394	-0.273734	3.63263	-2.3051	0.0355575	0.850432	0.777904
ENSMUSG00000057123.14	chr3	96904693	97077416	+	5746	ENSMUSG00000057123.14	ENSMUSG00000057123	protein_coding	Gja5	14613	0.117019	0.463914	0.293007	2.30445	0.0356024	0.850432	0.777904
ENSMUSG00000102465.1	chr1	25735389	25738969	-	3581	ENSMUSG00000102465.1	ENSMUSG00000102465	TEC	Gm38198	NA	1.43337	-0.437295	3.30131	-2.30404	0.0356304	0.850432	0.777904
ENSMUSG00000042106.5	chr9	107984223	107985879	-	1156	ENSMUSG00000042106.5	ENSMUSG00000042106	protein_coding	Fam212a	68176	1.42477	0.346753	1.48678	2.30378	0.0356484	0.850432	0.777904
ENSMUSG00000027419.9	chr2	143546156	143816285	+	7910	ENSMUSG00000027419.9	ENSMUSG00000027419	protein_coding	Pcsk2	18549	17.6478	-0.118121	8.12038	-2.30317	0.0356906	0.850432	0.777904
ENSMUSG00000060268.11	chr4	117213333	117252125	-	2463	ENSMUSG00000060268.11	ENSMUSG00000060268	protein_coding	Gm1661	381544	0.172312	0.565098	-0.291385	2.3022	0.0357584	0.850432	0.777904
ENSMUSG00000021541.13	chr13	56773113	56895789	-	3675	ENSMUSG00000021541.13	ENSMUSG00000021541	protein_coding	Trpc7	26946	0.604607	0.24066	2.1347	2.3021	0.0357652	0.850432	0.777904
ENSMUSG00000020926.16	chr11	102761439	102780262	+	5669	ENSMUSG00000020926.16	ENSMUSG00000020926	protein_coding	Adam11	11488	5.60428	-0.171709	5.97883	-2.3017	0.0357927	0.850432	0.777904
ENSMUSG00000045414.7	chr9	94517864	94538081	-	3950	ENSMUSG00000045414.7	ENSMUSG00000045414	protein_coding	1190002N15Rik	68861	5.39978	-0.115354	5.31773	-2.3003	0.0358902	0.850432	0.777904
ENSMUSG00000032280.16	chr9	61372366	61418497	+	11653	ENSMUSG00000032280.16	ENSMUSG00000032280	protein_coding	Tle3	21887	2.04535	-0.140216	5.33631	-2.29971	0.0359318	0.850432	0.777904
ENSMUSG00000041684.11	chr1	44118957	44144770	+	4206	ENSMUSG00000041684.11	ENSMUSG00000041684	protein_coding	Bivm	246229	5.40172	0.106614	5.47295	2.29966	0.0359355	0.850432	0.777904
ENSMUSG00000022112.14	chr14	115092215	116525179	+	4453	ENSMUSG00000022112.14	ENSMUSG00000022112	protein_coding	Gpc5	103978	5.4485	-0.13373	5.59509	-2.2996	0.0359393	0.850432	0.777904
ENSMUSG00000047676.6	chr3	150072658	150073542	-	885	ENSMUSG00000047676.6	ENSMUSG00000047676	processed_pseudogene	Rpsa-ps10	NA	32.2319	0.179317	5.62958	2.29958	0.0359405	0.850432	0.777904
ENSMUSG00000004651.6	chr7	87424771	87493512	-	7108	ENSMUSG00000004651.6	ENSMUSG00000004651	protein_coding	Tyr	22173	0.149639	-0.896255	-1.69231	-2.29928	0.0359618	0.850432	0.777904
ENSMUSG00000004933.17	chr10	81252935	81263365	+	4594	ENSMUSG00000004933.17	ENSMUSG00000004933	protein_coding	Matk	17179	15.5546	-0.129826	7.15069	-2.29884	0.0359927	0.850432	0.777904
ENSMUSG00000020435.17	chr11	3703731	3863903	-	6361	ENSMUSG00000020435.17	ENSMUSG00000020435	protein_coding	Osbp2	74309	6.06487	-0.108587	6.26585	-2.2979	0.0360584	0.850432	0.777904
ENSMUSG00000033491.13	chr9	86743649	86758443	+	3444	ENSMUSG00000033491.13	ENSMUSG00000033491	protein_coding	Prss35	244954	4.14487	-0.152095	4.78288	-2.29753	0.036084	0.850432	0.777904
ENSMUSG00000106054.1	chr5	5137445	5140107	-	2663	ENSMUSG00000106054.1	ENSMUSG00000106054	processed_transcript	Gm43623	NA	0.0621639	-1.15739	-1.85654	-2.29469	0.0362839	0.850432	0.777904
ENSMUSG00000019979.12	chr10	90989311	91082770	-	9028	ENSMUSG00000019979.12	ENSMUSG00000019979	protein_coding	Apaf1	11783	2.90083	0.142767	5.59968	2.29306	0.0363989	0.850432	0.777904
ENSMUSG00000028194.15	chr3	145758675	145894277	+	3983	ENSMUSG00000028194.15	ENSMUSG00000028194	protein_coding	Ddah1	69219	15.9555	0.105693	6.98293	2.29283	0.0364154	0.850432	0.777904
ENSMUSG00000110047.1	chr8	55055874	55057729	+	1856	ENSMUSG00000110047.1	ENSMUSG00000110047	TEC	A230085B16Rik	NA	0.592342	-0.347888	1.1176	-2.2911	0.0365373	0.850432	0.777904
ENSMUSG00000083820.1	chr7	81161397	81161744	-	348	ENSMUSG00000083820.1	ENSMUSG00000083820	processed_pseudogene	Gm6415	NA	0.433612	-1.06062	-1.96273	-2.29092	0.0365503	0.850432	0.777904
ENSMUSG00000020099.7	chr10	60762610	60831581	-	5852	ENSMUSG00000020099.7	ENSMUSG00000020099	protein_coding	Unc5b	107449	0.986176	0.191808	2.97387	2.29082	0.0365575	0.850432	0.777904
ENSMUSG00000022594.14	chr15	74747852	74753046	-	4662	ENSMUSG00000022594.14	ENSMUSG00000022594	protein_coding	Lynx1	23936	18.0172	-0.278383	7.35593	-2.29034	0.0365917	0.850432	0.777904
ENSMUSG00000079484.12	chr2	30266203	30282149	+	2657	ENSMUSG00000079484.12	ENSMUSG00000079484	protein_coding	Phyhd1	227696	0.314561	-0.447674	0.663414	-2.29013	0.0366067	0.850432	0.777904
ENSMUSG00000104126.1	chr1	178299396	178299800	+	405	ENSMUSG00000104126.1	ENSMUSG00000104126	processed_pseudogene	Gm37486	NA	3.71188	0.421766	1.40028	2.29007	0.0366108	0.850432	0.777904
ENSMUSG00000073174.6	chr5	20702277	20706052	+	883	ENSMUSG00000073174.6	ENSMUSG00000073174	3prime_overlapping_ncRNA	Gm29254	NA	0.26807	-0.706895	-1.129	-2.28997	0.036618	0.850432	0.777904
ENSMUSG00000067365.10	chr5	38260185	38269634	+	3629	ENSMUSG00000067365.10	ENSMUSG00000067365	protein_coding	Tmem128	66309	3.94857	0.112742	4.76503	2.28971	0.0366362	0.850432	0.777904
ENSMUSG00000046561.9	chr3	126363684	126440375	+	3859	ENSMUSG00000046561.9	ENSMUSG00000046561	protein_coding	Arsj	271970	0.224441	0.458508	0.699018	2.28898	0.036688	0.850432	0.777904
ENSMUSG00000024529.13	chr18	52516069	52529867	-	4810	ENSMUSG00000024529.13	ENSMUSG00000024529	protein_coding	Lox	16948	0.868421	0.328577	1.48049	2.28893	0.0366918	0.850432	0.777904
ENSMUSG00000103387.1	chr12	83122214	83123155	+	942	ENSMUSG00000103387.1	ENSMUSG00000103387	TEC	1700030I03Rik	NA	0.105035	-1.01875	-2.4895	-2.28809	0.0367518	0.850432	0.777904
ENSMUSG00000078886.12	chr2	175965331	175980303	+	3043	ENSMUSG00000078886.12	ENSMUSG00000078886	protein_coding	Gm2026	100039060	0.0238352	1.00144	-2.97611	2.2877	0.0367793	0.850432	0.777904
ENSMUSG00000041354.15	chr17	33929543	33937687	+	4625	ENSMUSG00000041354.15	ENSMUSG00000041354	protein_coding	Rgl2	19732	3.74478	-0.150754	4.98247	-2.28769	0.0367799	0.850432	0.777904
ENSMUSG00000027489.15	chr2	154544399	154558890	-	2548	ENSMUSG00000027489.15	ENSMUSG00000027489	protein_coding	Necab3	56846	4.80417	-0.191473	4.59731	-2.28751	0.0367931	0.850432	0.777904
ENSMUSG00000035582.13	chr7	97919955	98049663	+	3053	ENSMUSG00000035582.13	ENSMUSG00000035582	protein_coding	Gdpd4	233537	0.0167072	1.06151	-3.34763	2.28735	0.0368045	0.850432	0.777904
ENSMUSG00000023030.16	chr15	100387898	100425072	-	6354	ENSMUSG00000023030.16	ENSMUSG00000023030	protein_coding	Slc11a2	18174	3.37109	-0.109798	5.2946	-2.28706	0.036825	0.850432	0.777904
ENSMUSG00000055782.8	chr15	91145884	91191807	-	5527	ENSMUSG00000055782.8	ENSMUSG00000055782	protein_coding	Abcd2	26874	4.75839	-0.156212	5.6775	-2.28687	0.0368387	0.850432	0.777904
ENSMUSG00000019848.14	chr10	45178098	45318452	+	2083	ENSMUSG00000019848.14	ENSMUSG00000019848	protein_coding	Popdc3	78977	0.439836	0.367063	0.778094	2.28663	0.0368556	0.850432	0.777904
ENSMUSG00000038775.14	chr9	119052778	119071525	+	4409	ENSMUSG00000038775.14	ENSMUSG00000038775	protein_coding	Vill	22351	0.223492	-0.42577	0.322535	-2.28582	0.0369136	0.850432	0.777904
ENSMUSG00000097000.2	chr8	72492934	72505499	+	4885	ENSMUSG00000097000.2	ENSMUSG00000097000	antisense	Gm17435	NA	0.276431	-0.329589	1.27647	-2.28405	0.0370407	0.850432	0.777904
ENSMUSG00000094476.1	chr7	59351409	59351487	-	79	ENSMUSG00000094476.1	ENSMUSG00000094476	snoRNA	Gm25934	NA	1.3541	-1.11216	-2.50235	-2.28394	0.0370489	0.850432	0.777904
ENSMUSG00000092181.1	chr5	25433036	25433285	-	250	ENSMUSG00000092181.1	ENSMUSG00000092181	processed_pseudogene	Gm20432	NA	0.419863	-0.908742	-2.80284	-2.2834	0.0370877	0.850432	0.777904
ENSMUSG00000031295.13	chrX	160502166	160598878	+	6068	ENSMUSG00000031295.13	ENSMUSG00000031295	protein_coding	Phka2	110094	1.84354	-0.189429	4.32728	-2.28287	0.0371254	0.850432	0.777904
ENSMUSG00000044734.15	chr13	32842092	32851185	-	1943	ENSMUSG00000044734.15	ENSMUSG00000044734	protein_coding	Serpinb1a	66222	0.653886	0.561873	-0.687465	2.28282	0.0371294	0.850432	0.777904
ENSMUSG00000047557.2	chr3	67457998	67463926	-	1508	ENSMUSG00000047557.2	ENSMUSG00000047557	protein_coding	Lxn	17035	11.5077	0.128214	5.08699	2.28272	0.0371366	0.850432	0.777904
ENSMUSG00000027875.12	chr3	98280435	98310738	+	3290	ENSMUSG00000027875.12	ENSMUSG00000027875	protein_coding	Hmgcs2	15360	2.00167	0.171465	3.68606	2.28244	0.0371568	0.850432	0.777904
ENSMUSG00000030020.13	chr6	92370908	92706155	-	8631	ENSMUSG00000030020.13	ENSMUSG00000030020	protein_coding	Prickle2	243548	10.2792	-0.115672	7.45485	-2.28161	0.0372166	0.850432	0.777904
ENSMUSG00000052912.7	chr4	145464204	145467420	+	3217	ENSMUSG00000052912.7	ENSMUSG00000052912	transcribed_processed_pseudogene	Smarca5-ps	NA	0.0796779	0.60661	-1.33551	2.28081	0.0372739	0.850432	0.777904
ENSMUSG00000033585.5	chr7	62346569	62350262	+	3694	ENSMUSG00000033585.5	ENSMUSG00000033585	protein_coding	Ndn	17984	44.2109	0.118701	8.34446	2.27846	0.0374441	0.850432	0.777904
ENSMUSG00000020919.11	chr11	100780731	100850724	-	5539	ENSMUSG00000020919.11	ENSMUSG00000020919	protein_coding	Stat5b	20851	1.92439	0.147218	4.04307	2.27809	0.0374713	0.850432	0.777904
ENSMUSG00000028222.2	chr4	15881264	15908064	+	4846	ENSMUSG00000028222.2	ENSMUSG00000028222	protein_coding	Calb1	12307	6.20329	0.236688	5.88922	2.27805	0.0374745	0.850432	0.777904
ENSMUSG00000041565.16	chr17	68273797	68777961	+	3515	ENSMUSG00000041565.16	ENSMUSG00000041565	protein_coding	L3mbtl4	320858	1.068	-0.226837	2.89824	-2.278	0.0374779	0.850432	0.777904
ENSMUSG00000036062.13	chr4	42916660	42944752	+	7118	ENSMUSG00000036062.13	ENSMUSG00000036062	protein_coding	Phf24	230085	22.5983	-0.105832	8.32388	-2.27795	0.0374814	0.850432	0.777904
ENSMUSG00000096950.2	chr1	155063447	155083266	-	3281	ENSMUSG00000096950.2	ENSMUSG00000096950	lincRNA	Gm9530	NA	0.0236724	-0.943015	-3.11916	-2.27672	0.0375711	0.850432	0.777904
ENSMUSG00000012405.15	chr14	18267823	18271391	-	2397	ENSMUSG00000012405.15	ENSMUSG00000012405	protein_coding	Rpl15	66480	48.0516	0.106643	7.74143	2.27627	0.0376033	0.850432	0.777904
ENSMUSG00000102579.1	chr3	29219887	29221248	+	1362	ENSMUSG00000102579.1	ENSMUSG00000102579	TEC	Gm37965	NA	0.69173	-0.439687	0.871912	-2.27587	0.0376327	0.850432	0.777904
ENSMUSG00000034903.18	chr2	65088339	65239403	-	8342	ENSMUSG00000034903.18	ENSMUSG00000034903	protein_coding	Cobll1	319876	0.399265	0.241937	2.37083	2.27409	0.0377625	0.850432	0.777904
ENSMUSG00000035235.12	chr14	61598226	61605946	+	1699	ENSMUSG00000035235.12	ENSMUSG00000035235	protein_coding	Trim13	66597	5.14805	0.155604	4.09599	2.27353	0.0378041	0.850432	0.777904
ENSMUSG00000001415.10	chr3	88336260	88362338	+	6956	ENSMUSG00000001415.10	ENSMUSG00000001415	protein_coding	Smg5	229512	6.34985	-0.0931631	6.31163	-2.2735	0.0378061	0.850432	0.777904
ENSMUSG00000067279.2	chr19	36731737	36736653	-	2719	ENSMUSG00000067279.2	ENSMUSG00000067279	protein_coding	Ppp1r3c	53412	6.92867	0.0983624	5.22104	2.27308	0.037837	0.850432	0.777904
ENSMUSG00000023505.13	chr6	124829547	124833701	+	2866	ENSMUSG00000023505.13	ENSMUSG00000023505	protein_coding	Cdca3	14793	1.68442	0.290086	2.13158	2.27252	0.0378779	0.850432	0.777904
ENSMUSG00000032495.8	chr9	110951545	110984066	+	3757	ENSMUSG00000032495.8	ENSMUSG00000032495	protein_coding	Lrrc2	74249	0.120561	0.515257	-0.202581	2.27209	0.0379096	0.850432	0.777904
ENSMUSG00000103495.1	chr1	13234809	13236434	-	1626	ENSMUSG00000103495.1	ENSMUSG00000103495	TEC	Gm37409	NA	0.31235	-0.722514	-0.45147	-2.27207	0.0379106	0.850432	0.777904
ENSMUSG00000013858.14	chr10	79974948	79984330	-	4663	ENSMUSG00000013858.14	ENSMUSG00000013858	protein_coding	Tmem259	216157	5.77151	-0.101723	5.65897	-2.27178	0.0379318	0.850432	0.777904
ENSMUSG00000074766.10	chr2	139678178	139758581	+	2965	ENSMUSG00000074766.10	ENSMUSG00000074766	protein_coding	Ism1	319909	0.763247	0.313579	1.88713	2.27155	0.0379491	0.850432	0.777904
ENSMUSG00000100599.1	chr15	99251788	99262044	+	1731	ENSMUSG00000100599.1	ENSMUSG00000100599	processed_transcript	1700120C14Rik	NA	0.362437	-0.407261	0.191502	-2.26965	0.0380889	0.850432	0.777904
ENSMUSG00000039481.5	chr17	56751325	56757530	-	1023	ENSMUSG00000039481.5	ENSMUSG00000039481	protein_coding	Nrtn	18188	0.125879	1.09697	-3.13944	2.26951	0.0380993	0.850432	0.777904
ENSMUSG00000060180.12	chr11	67321658	67371586	+	6180	ENSMUSG00000060180.12	ENSMUSG00000060180	protein_coding	Myh13	544791	0.0423899	-0.526125	-0.960324	-2.26923	0.0381201	0.850432	0.777904
ENSMUSG00000014773.13	chr17	15367354	15376872	-	4219	ENSMUSG00000014773.13	ENSMUSG00000014773	protein_coding	Dll1	13388	1.37916	0.143786	3.4674	2.26773	0.0382306	0.850432	0.777904
ENSMUSG00000095677.1	chr17	6648941	6655939	-	807	ENSMUSG00000095677.1	ENSMUSG00000095677	protein_coding	Dynlt1f	100040531	2.61	0.251835	1.9487	2.26746	0.0382506	0.850432	0.777904
ENSMUSG00000041642.18	chr1	136131389	136177998	+	12184	ENSMUSG00000041642.18	ENSMUSG00000041642	protein_coding	Kif21b	16565	19.7124	-0.14237	8.88591	-2.26636	0.0383322	0.850432	0.777904
ENSMUSG00000027344.13	chr2	118204888	118256966	-	1975	ENSMUSG00000027344.13	ENSMUSG00000027344	protein_coding	Fsip1	71313	0.319814	0.450882	0.291266	2.26618	0.0383458	0.850432	0.777904
ENSMUSG00000045314.5	chr5	93041123	93045022	-	3900	ENSMUSG00000045314.5	ENSMUSG00000045314	protein_coding	Sowahb	78088	0.384044	-0.350679	1.51786	-2.26598	0.0383605	0.850432	0.777904
ENSMUSG00000035352.3	chr11	82101845	82103400	+	537	ENSMUSG00000035352.3	ENSMUSG00000035352	protein_coding	Ccl12	20293	0.52416	-0.684484	-0.980602	-2.2646	0.0384626	0.850432	0.777904
ENSMUSG00000026162.7	chr1	74967139	75125200	-	1118	ENSMUSG00000026162.7	ENSMUSG00000026162	protein_coding	Nhej1	NA	1.40875	0.370733	0.83667	2.26347	0.0385473	0.850432	0.777904
ENSMUSG00000096929.7	chr1	194976375	195037904	+	9354	ENSMUSG00000096929.7	ENSMUSG00000096929	processed_transcript	A330023F24Rik	NA	1.33756	-0.279416	4.59468	-2.2633	0.0385601	0.850432	0.777904
ENSMUSG00000059159.6	chr6	52346730	52346942	-	213	ENSMUSG00000059159.6	ENSMUSG00000059159	processed_pseudogene	Gm8129	NA	21.8229	-0.231947	2.66667	-2.26321	0.0385665	0.850432	0.777904
ENSMUSG00000013846.9	chr15	67102875	67113992	-	4985	ENSMUSG00000013846.9	ENSMUSG00000013846	protein_coding	St3gal1	20442	2.91298	-0.185527	4.47461	-2.26194	0.0386615	0.850432	0.777904
ENSMUSG00000078444.3	chr10	77257776	77259223	-	708	ENSMUSG00000078444.3	ENSMUSG00000078444	protein_coding	Gm10941	NA	0.438039	0.677763	-0.808385	2.26128	0.0387104	0.850432	0.777904
ENSMUSG00000040466.16	chr7	27447978	27466144	+	2782	ENSMUSG00000040466.16	ENSMUSG00000040466	protein_coding	Blvrb	233016	44.7396	-0.245797	2.53928	-2.25983	0.0388196	0.850432	0.777904
ENSMUSG00000022676.6	chr16	14705852	14709395	+	2031	ENSMUSG00000022676.6	ENSMUSG00000022676	protein_coding	Snai2	20583	0.265077	-0.686459	-1.19312	-2.2597	0.0388291	0.850432	0.777904
ENSMUSG00000103889.1	chr1	25608250	25611184	-	2935	ENSMUSG00000103889.1	ENSMUSG00000103889	TEC	Gm37011	NA	0.690883	-0.41374	1.97117	-2.25907	0.0388764	0.850432	0.777904
ENSMUSG00000085039.2	chr7	3632114	3644887	-	3736	ENSMUSG00000085039.2	ENSMUSG00000085039	processed_transcript	Gm15927	NA	0.123308	0.528686	-0.270577	2.25803	0.0389544	0.850432	0.777904
ENSMUSG00000031451.6	chr8	13465374	13494490	-	2548	ENSMUSG00000031451.6	ENSMUSG00000031451	protein_coding	Gas6	14456	16.5958	-0.0907796	6.35443	-2.25598	0.0391091	0.850432	0.777904
ENSMUSG00000046321.8	chr7	121391859	121501770	+	3049	ENSMUSG00000046321.8	ENSMUSG00000046321	protein_coding	Hs3st2	195646	5.79871	-0.149159	5.13858	-2.25586	0.0391189	0.850432	0.777904
ENSMUSG00000063253.11	chr8	83430084	83458391	-	4279	ENSMUSG00000063253.11	ENSMUSG00000063253	protein_coding	Scoc	56367	26.5914	0.113956	7.70427	2.25568	0.0391319	0.850432	0.777904
ENSMUSG00000034591.5	chr10	83230848	83337882	-	5349	ENSMUSG00000034591.5	ENSMUSG00000034591	protein_coding	Slc41a2	338365	4.1862	0.0879182	5.47801	2.25513	0.0391733	0.850432	0.777904
ENSMUSG00000068373.14	chr2	104143073	104410334	-	15851	ENSMUSG00000068373.14	ENSMUSG00000068373	protein_coding	D430041D05Rik	241589	4.57462	-0.148738	7.17071	-2.2551	0.0391759	0.850432	0.777904
ENSMUSG00000003279.16	chr17	69969073	70821413	+	16992	ENSMUSG00000003279.16	ENSMUSG00000003279	protein_coding	Dlgap1	224997	5.05302	-0.090554	7.42087	-2.25494	0.0391883	0.850432	0.777904
ENSMUSG00000020173.17	chr11	12236608	12464960	-	8142	ENSMUSG00000020173.17	ENSMUSG00000020173	protein_coding	Cobl	12808	3.19788	-0.1365	5.55254	-2.2543	0.0392367	0.850432	0.777904
ENSMUSG00000025665.16	chrX	111388192	111537959	-	5013	ENSMUSG00000025665.16	ENSMUSG00000025665	protein_coding	Rps6ka6	67071	2.54115	0.152759	4.52114	2.25262	0.0393638	0.850432	0.777904
ENSMUSG00000031264.13	chrX	134542336	134583570	-	3149	ENSMUSG00000031264.13	ENSMUSG00000031264	protein_coding	Btk	12229	0.495093	-0.413793	-0.0814208	-2.25223	0.0393935	0.850432	0.777904
ENSMUSG00000005583.16	chr13	83504034	83667080	+	15715	ENSMUSG00000005583.16	ENSMUSG00000005583	protein_coding	Mef2c	17260	48.9333	-0.102494	10.5767	-2.25059	0.0395185	0.850432	0.777904
ENSMUSG00000004105.8	chr2	33216069	33247717	+	6286	ENSMUSG00000004105.8	ENSMUSG00000004105	protein_coding	Angptl2	26360	0.480544	0.358132	2.01068	2.25038	0.0395351	0.850432	0.777904
ENSMUSG00000039943.16	chr2	135659011	136014593	+	8970	ENSMUSG00000039943.16	ENSMUSG00000039943	protein_coding	Plcb4	18798	3.11901	-0.118305	5.78422	-2.25027	0.0395432	0.850432	0.777904
ENSMUSG00000092486.1	chr5	114821935	114823468	-	947	ENSMUSG00000092486.1	ENSMUSG00000092486	protein_coding	2610524H06Rik	330173	8.49312	0.153138	3.95778	2.24937	0.0396122	0.850432	0.777904
ENSMUSG00000022816.11	chr16	37776873	37836514	+	4914	ENSMUSG00000022816.11	ENSMUSG00000022816	protein_coding	Fstl1	14314	10.9783	0.113209	6.54209	2.24903	0.0396377	0.850432	0.777904
ENSMUSG00000105896.1	chr5	65410651	65413027	-	2377	ENSMUSG00000105896.1	ENSMUSG00000105896	TEC	Gm43311	NA	0.0719671	-0.828192	-1.70272	-2.24897	0.0396423	0.850432	0.777904
ENSMUSG00000029569.9	chr6	13580687	13608100	-	5825	ENSMUSG00000029569.9	ENSMUSG00000029569	protein_coding	Tmem168	101118	3.25102	0.099063	5.12009	2.24889	0.0396487	0.850432	0.777904
ENSMUSG00000108983.1	chr7	87772567	87774392	+	1826	ENSMUSG00000108983.1	ENSMUSG00000108983	TEC	Gm44926	NA	0.361871	-0.513519	0.349945	-2.24772	0.0397387	0.850432	0.777904
ENSMUSG00000032221.14	chr9	72438011	72462025	+	5363	ENSMUSG00000032221.14	ENSMUSG00000032221	protein_coding	Mns1	17427	0.673882	0.267807	1.91901	2.24754	0.0397518	0.850432	0.777904
ENSMUSG00000109435.1	chr7	100197100	100198348	-	1249	ENSMUSG00000109435.1	ENSMUSG00000109435	processed_pseudogene	Gm7067	NA	0.0836349	-0.934483	-2.34873	-2.24735	0.0397668	0.850432	0.777904
ENSMUSG00000034154.15	chr2	119373042	119477687	-	6803	ENSMUSG00000034154.15	ENSMUSG00000034154	protein_coding	Ino80	68142	3.1177	-0.102629	5.16472	-2.24725	0.0397742	0.850432	0.777904
ENSMUSG00000086539.8	chr9	63398601	63568691	+	6107	ENSMUSG00000086539.8	ENSMUSG00000086539	processed_transcript	Gm16759	NA	0.0586435	-0.678144	-0.608783	-2.24626	0.0398504	0.850432	0.777904
ENSMUSG00000105936.1	chr1	139070213	139072684	+	2472	ENSMUSG00000105936.1	ENSMUSG00000105936	TEC	Gm43544	NA	0.186325	-0.534638	-0.451832	-2.24561	0.0399003	0.850432	0.777904
ENSMUSG00000042712.10	chrX	136245079	136247139	+	1037	ENSMUSG00000042712.10	ENSMUSG00000042712	protein_coding	Tceal9	22381	28.8226	0.0994319	5.80098	2.24413	0.0400149	0.850432	0.777904
ENSMUSG00000038608.15	chr1	80501073	80758527	-	18267	ENSMUSG00000038608.15	ENSMUSG00000038608	protein_coding	Dock10	210293	0.900026	0.217191	4.65218	2.2441	0.0400167	0.850432	0.777904
ENSMUSG00000093873.1	chr14	73767862	73767968	-	107	ENSMUSG00000093873.1	ENSMUSG00000093873	snRNA	Gm24540	NA	1.40753	-0.911563	-2.01821	-2.24388	0.0400337	0.850432	0.777904
ENSMUSG00000022449.14	chr15	94270163	94465418	-	8997	ENSMUSG00000022449.14	ENSMUSG00000022449	protein_coding	Adamts20	223838	1.49449	-0.182119	4.68058	-2.24358	0.0400569	0.850432	0.777904
ENSMUSG00000042165.8	chr3	92428032	92429423	-	1392	ENSMUSG00000042165.8	ENSMUSG00000042165	protein_coding	Gm9774	NA	0.170684	0.699462	-1.28208	2.24298	0.0401034	0.850432	0.777904
ENSMUSG00000055639.16	chr14	97786853	98169765	-	7317	ENSMUSG00000055639.16	ENSMUSG00000055639	protein_coding	Dach1	13134	1.0742	0.495675	3.84004	2.24225	0.0401599	0.850432	0.777904
ENSMUSG00000037664.13	chr7	143458339	143461050	-	2039	ENSMUSG00000037664.13	ENSMUSG00000037664	protein_coding	Cdkn1c	12577	2.06827	0.231531	2.81559	2.24075	0.0402764	0.850432	0.777904
ENSMUSG00000032278.11	chr9	61953481	62026856	-	3954	ENSMUSG00000032278.11	ENSMUSG00000032278	protein_coding	Paqr5	74090	0.22982	0.713538	-1.23829	2.24069	0.0402807	0.850432	0.777904
ENSMUSG00000078716.9	chr4	43668971	43692668	+	5553	ENSMUSG00000078716.9	ENSMUSG00000078716	protein_coding	Tmem8b	242409	3.73934	-0.126011	5.36702	-2.24041	0.0403027	0.850432	0.777904
ENSMUSG00000021186.8	chr12	101746565	101819055	-	5829	ENSMUSG00000021186.8	ENSMUSG00000021186	protein_coding	Fbln5	23876	0.555004	0.331608	2.12395	2.23986	0.0403456	0.850432	0.777904
ENSMUSG00000074796.10	chr2	130684113	130697519	-	4998	ENSMUSG00000074796.10	ENSMUSG00000074796	protein_coding	Slc4a11	269356	0.0654181	-0.75904	-1.42773	-2.23962	0.0403645	0.850432	0.777904
ENSMUSG00000062234.14	chr5	108569411	108629755	-	6439	ENSMUSG00000062234.14	ENSMUSG00000062234	protein_coding	Gak	231580	7.20123	-0.0974928	6.41492	-2.23905	0.0404089	0.850432	0.777904
ENSMUSG00000105530.1	chr5	48712090	48715891	-	3802	ENSMUSG00000105530.1	ENSMUSG00000105530	TEC	Gm43829	NA	0.842085	-0.346757	2.64001	-2.23887	0.0404224	0.850432	0.777904
ENSMUSG00000085470.1	chr6	30460128	30463313	+	622	ENSMUSG00000085470.1	ENSMUSG00000085470	lincRNA	1700012C14Rik	NA	0.156797	0.8302	-2.36425	2.2364	0.0406159	0.850432	0.777904
ENSMUSG00000096948.1	chr18	54990310	55079414	+	3361	ENSMUSG00000096948.1	ENSMUSG00000096948	lincRNA	Gm4221	NA	0.0542989	0.720661	-1.56302	2.23639	0.0406166	0.850432	0.777904
ENSMUSG00000083877.1	chrX	82441600	82442749	+	1150	ENSMUSG00000083877.1	ENSMUSG00000083877	processed_pseudogene	Gm14740	NA	0.133633	-0.850807	-1.81945	-2.23622	0.04063	0.850432	0.777904
ENSMUSG00000109430.1	chr7	6805851	6806457	+	607	ENSMUSG00000109430.1	ENSMUSG00000109430	TEC	Gm44585	NA	0.160584	-0.967669	-2.51289	-2.23561	0.0406774	0.850432	0.777904
ENSMUSG00000107610.1	chr6	72894962	72895919	-	958	ENSMUSG00000107610.1	ENSMUSG00000107610	TEC	D530018E20Rik	NA	0.626246	-0.576268	0.000270487	-2.23494	0.0407299	0.850432	0.777904
ENSMUSG00000030699.16	chr7	126781483	126785560	+	1804	ENSMUSG00000030699.16	ENSMUSG00000030699	protein_coding	Tbx6	21389	0.163363	-0.692344	-1.92482	-2.23438	0.0407741	0.850432	0.777904
ENSMUSG00000029154.13	chr5	73406075	73453435	+	2915	ENSMUSG00000029154.13	ENSMUSG00000029154	protein_coding	Cwh43	231293	1.36313	-0.204397	2.80925	-2.23418	0.0407896	0.850432	0.777904
ENSMUSG00000030411.15	chr7	18925888	18965319	+	8372	ENSMUSG00000030411.15	ENSMUSG00000030411	protein_coding	Nova2	384569	2.28066	-0.278959	5.2262	-2.23318	0.0408689	0.850432	0.777904
ENSMUSG00000043948.1	chr7	105336746	105337714	-	969	ENSMUSG00000043948.1	ENSMUSG00000043948	protein_coding	Olfr691	259063	0.0723659	-0.77012	-2.75258	-2.23285	0.0408943	0.850432	0.777904
ENSMUSG00000104369.1	chr5	136529596	136536477	-	6882	ENSMUSG00000104369.1	ENSMUSG00000104369	TEC	Gm38082	NA	0.196057	-0.569709	0.668583	-2.23259	0.0409153	0.850432	0.777904
ENSMUSG00000038679.16	chr15	50654752	50890463	-	13380	ENSMUSG00000038679.16	ENSMUSG00000038679	protein_coding	Trps1	83925	2.94161	0.159782	6.02645	2.23178	0.0409786	0.850432	0.777904
ENSMUSG00000071202.4	chr17	25786580	25790513	+	1651	ENSMUSG00000071202.4	ENSMUSG00000071202	protein_coding	Ccdc78	381077	0.0655418	-0.976543	-2.44085	-2.23164	0.0409896	0.850432	0.777904
ENSMUSG00000046417.14	chr11	62604884	62648523	-	2089	ENSMUSG00000046417.14	ENSMUSG00000046417	protein_coding	Lrrc75a	192976	2.44533	-0.207369	3.30199	-2.23113	0.0410304	0.850432	0.777904
ENSMUSG00000026442.14	chr1	132564690	132741797	-	14145	ENSMUSG00000026442.14	ENSMUSG00000026442	protein_coding	Nfasc	269116	4.327	-0.161621	6.91953	-2.23097	0.0410426	0.850432	0.777904
ENSMUSG00000084433.1	chr3	88707158	88707292	+	135	ENSMUSG00000084433.1	ENSMUSG00000084433	snoRNA	Gm25945	NA	1.26734	0.728973	-1.79902	2.23074	0.0410612	0.850432	0.777904
ENSMUSG00000103772.1	chr1	180376444	180379514	+	3071	ENSMUSG00000103772.1	ENSMUSG00000103772	TEC	Gm36933	NA	0.0533381	-0.96984	-2.65415	-2.2307	0.0410641	0.850432	0.777904
ENSMUSG00000020773.11	chr11	116105752	116127210	-	2735	ENSMUSG00000020773.11	ENSMUSG00000020773	protein_coding	Trim47	217333	0.618506	0.281337	1.59914	2.23065	0.0410679	0.850432	0.777904
ENSMUSG00000028149.12	chr3	138925902	139075201	-	7559	ENSMUSG00000028149.12	ENSMUSG00000028149	protein_coding	Rap1gds1	229877	16.7885	-0.101741	7.96262	-2.2303	0.0410961	0.850432	0.777904
ENSMUSG00000063179.13	chr7	131371141	131394482	+	7914	ENSMUSG00000063179.13	ENSMUSG00000063179	protein_coding	Pstk	214580	0.882694	-0.15316	3.70665	-2.23029	0.0410968	0.850432	0.777904
ENSMUSG00000022876.17	chr16	75858793	76022270	-	4534	ENSMUSG00000022876.17	ENSMUSG00000022876	protein_coding	Samsn1	67742	0.375419	0.368575	0.530403	2.22949	0.0411604	0.850432	0.777904
ENSMUSG00000030615.12	chr7	90450700	90457229	-	2570	ENSMUSG00000030615.12	ENSMUSG00000030615	protein_coding	Tmem126a	66271	4.84063	0.124645	4.59273	2.22933	0.0411723	0.850432	0.777904
ENSMUSG00000055177.15	chr2	148750358	148755433	+	722	ENSMUSG00000055177.15	ENSMUSG00000055177	protein_coding	Cstl1	228756	0.0960824	-0.986334	-2.92471	-2.22871	0.0412215	0.850432	0.777904
ENSMUSG00000017754.13	chr2	164839518	164857711	-	2562	ENSMUSG00000017754.13	ENSMUSG00000017754	protein_coding	Pltp	18830	5.44903	0.232459	4.75208	2.22714	0.0413469	0.850432	0.777904
ENSMUSG00000030616.15	chr7	90302252	90410719	+	13941	ENSMUSG00000030616.15	ENSMUSG00000030616	protein_coding	Sytl2	83671	1.40658	-0.182686	5.16327	-2.22624	0.0414185	0.850432	0.777904
ENSMUSG00000033061.15	chr1	75272199	75278415	-	1032	ENSMUSG00000033061.15	ENSMUSG00000033061	protein_coding	Resp18	19711	10.7037	0.166754	4.45451	2.22607	0.0414317	0.850432	0.777904
ENSMUSG00000078779.4	chr7	27838607	27856438	+	3437	ENSMUSG00000078779.4	ENSMUSG00000078779	protein_coding	Zfp59	22717	2.2165	0.15931	3.85977	2.22547	0.0414795	0.850432	0.777904
ENSMUSG00000057003.12	chr11	67238029	67260446	+	6016	ENSMUSG00000057003.12	ENSMUSG00000057003	protein_coding	Myh4	17884	0.134559	-0.38499	0.475592	-2.22524	0.0414984	0.850432	0.777904
ENSMUSG00000004843.6	chr16	65539133	65562697	-	1838	ENSMUSG00000004843.6	ENSMUSG00000004843	protein_coding	Chmp2b	68942	21.7252	0.0899304	6.26371	2.22511	0.0415089	0.850432	0.777904
ENSMUSG00000020894.16	chr11	69088490	69092384	+	3809	ENSMUSG00000020894.16	ENSMUSG00000020894	protein_coding	Vamp2	22318	25.6445	-0.147811	7.58725	-2.22452	0.0415558	0.850432	0.777904
ENSMUSG00000018698.15	chr11	84518284	84525535	-	4072	ENSMUSG00000018698.15	ENSMUSG00000018698	protein_coding	Lhx1	16869	0.0380217	0.969198	-2.21951	2.22446	0.0415608	0.850432	0.777904
ENSMUSG00000001065.15	chr8	123254195	123269745	+	5530	ENSMUSG00000001065.15	ENSMUSG00000001065	protein_coding	Zfp276	57247	2.1836	-0.145425	4.49458	-2.22436	0.0415688	0.850432	0.777904
ENSMUSG00000030486.9	chr7	24254794	24262445	+	2721	ENSMUSG00000030486.9	ENSMUSG00000030486	protein_coding	Zfp108	54678	1.82136	0.200715	3.28258	2.2242	0.0415816	0.850432	0.777904
ENSMUSG00000049744.15	chr2	43748824	44395953	+	8818	ENSMUSG00000049744.15	ENSMUSG00000049744	protein_coding	Arhgap15	76117	0.764868	-0.2246	3.18377	-2.22366	0.0416247	0.850432	0.777904
ENSMUSG00000062309.7	chr9	57504102	57505447	+	1346	ENSMUSG00000062309.7	ENSMUSG00000062309	protein_coding	Rpp25	102614	2.38996	0.25303	2.66216	2.22364	0.0416265	0.850432	0.777904
ENSMUSG00000097545.7	chr14	64587331	64593961	+	4804	ENSMUSG00000097545.7	ENSMUSG00000097545	lincRNA	Mir124a-1hg	NA	6.59241	-0.237923	5.95934	-2.22357	0.0416315	0.850432	0.777904
ENSMUSG00000023088.16	chr16	14361558	14475737	+	12366	ENSMUSG00000023088.16	ENSMUSG00000023088	protein_coding	Abcc1	17250	1.49939	-0.115012	4.91122	-2.22337	0.0416477	0.850432	0.777904
ENSMUSG00000056749.7	chr13	52967209	52981073	-	2026	ENSMUSG00000056749.7	ENSMUSG00000056749	protein_coding	Nfil3	18030	3.28348	0.167239	3.61766	2.22226	0.0417373	0.850432	0.777904
ENSMUSG00000036452.17	chr18	38601534	39376284	+	17331	ENSMUSG00000036452.17	ENSMUSG00000036452	protein_coding	Arhgap26	71302	2.86587	-0.142868	6.60251	-2.22213	0.0417471	0.850432	0.777904
ENSMUSG00000105742.1	chr5	122165597	122167937	+	2341	ENSMUSG00000105742.1	ENSMUSG00000105742	TEC	Gm42748	NA	0.418678	-0.439611	0.735725	-2.22183	0.041771	0.850432	0.777904
ENSMUSG00000028608.15	chr4	107889813	107899384	+	5633	ENSMUSG00000028608.15	ENSMUSG00000028608	protein_coding	0610037L13Rik	74098	2.98181	-0.113495	5.01058	-2.22172	0.0417803	0.850432	0.777904
ENSMUSG00000068762.11	chr3	107938847	107943749	-	1989	ENSMUSG00000068762.11	ENSMUSG00000068762	protein_coding	Gstm6	14867	0.740266	0.333109	1.51903	2.22158	0.0417916	0.850432	0.777904
ENSMUSG00000021456.7	chr13	62836884	62858400	-	1325	ENSMUSG00000021456.7	ENSMUSG00000021456	protein_coding	Fbp2	14120	0.0849213	0.814536	-2.22393	2.22121	0.0418215	0.850432	0.777904
ENSMUSG00000038803.7	chr5	30905885	30907788	-	1272	ENSMUSG00000038803.7	ENSMUSG00000038803	protein_coding	Ost4	67695	37.829	0.129211	4.87633	2.22095	0.0418424	0.850432	0.777904
ENSMUSG00000023170.14	chr11	69913888	69916591	+	1604	ENSMUSG00000023170.14	ENSMUSG00000023170	protein_coding	Gps2	56310	4.77036	0.140038	3.4309	2.22086	0.0418495	0.850432	0.777904
ENSMUSG00000104737.1	chr3	101580304	101581055	-	752	ENSMUSG00000104737.1	ENSMUSG00000104737	sense_intronic	Gm42937	NA	0.349295	-0.803258	-1.29996	-2.22075	0.041858	0.850432	0.777904
ENSMUSG00000032320.7	chr9	56041845	56061882	+	4745	ENSMUSG00000032320.7	ENSMUSG00000032320	protein_coding	Rcn2	26611	10.8846	0.0965113	6.65966	2.22027	0.0418966	0.850432	0.777904
ENSMUSG00000047369.15	chr1	181576559	181815774	+	16235	ENSMUSG00000047369.15	ENSMUSG00000047369	protein_coding	Dnah14	NA	0.148524	-0.3583	2.23388	-2.21982	0.0419335	0.850432	0.777904
ENSMUSG00000007207.10	chr5	135023482	135051100	+	2666	ENSMUSG00000007207.10	ENSMUSG00000007207	protein_coding	Stx1a	20907	45.6184	-0.100067	7.92211	-2.2198	0.0419346	0.850432	0.777904
ENSMUSG00000034452.7	chr9	64922861	64951607	-	5213	ENSMUSG00000034452.7	ENSMUSG00000034452	protein_coding	Slc24a1	214111	0.0185566	1.13826	-2.58963	2.21975	0.0419388	0.850432	0.777904
ENSMUSG00000019961.16	chr10	91147571	91171582	-	6478	ENSMUSG00000019961.16	ENSMUSG00000019961	protein_coding	Tmpo	21917	4.10407	0.114391	5.28558	2.21916	0.0419865	0.850432	0.777904
ENSMUSG00000040152.8	chr2	118111876	118127133	+	6073	ENSMUSG00000040152.8	ENSMUSG00000040152	protein_coding	Thbs1	21825	13.5775	0.181733	3.86997	2.21873	0.0420216	0.850432	0.777904
ENSMUSG00000052301.14	chr7	126847416	126852705	+	2803	ENSMUSG00000052301.14	ENSMUSG00000052301	protein_coding	Doc2a	13446	9.94606	-0.125673	5.79655	-2.21862	0.0420299	0.850432	0.777904
ENSMUSG00000082926.3	chrX	69605496	69606245	-	750	ENSMUSG00000082926.3	ENSMUSG00000082926	processed_pseudogene	Gm8172	NA	0.387247	1.14479	-1.73773	2.21847	0.042042	0.850432	0.777904
ENSMUSG00000028188.13	chr3	146457196	146499753	-	4123	ENSMUSG00000028188.13	ENSMUSG00000028188	protein_coding	Spata1	70951	0.960669	-0.226747	2.52765	-2.21815	0.042068	0.850432	0.777904
ENSMUSG00000037400.17	chr3	35754106	35856276	+	9176	ENSMUSG00000037400.17	ENSMUSG00000037400	protein_coding	Atp11b	76295	8.13432	-0.216181	7.09135	-2.21778	0.0420983	0.850432	0.777904
ENSMUSG00000038914.15	chr2	180657964	180709999	-	13307	ENSMUSG00000038914.15	ENSMUSG00000038914	protein_coding	Dido1	23856	4.20267	-0.0925537	6.68611	-2.21718	0.0421467	0.850432	0.777904
ENSMUSG00000056306.5	chr3	54897068	54915887	-	3215	ENSMUSG00000056306.5	ENSMUSG00000056306	protein_coding	Sertm1	329641	4.38329	0.126484	4.81412	2.21673	0.0421834	0.850432	0.777904
ENSMUSG00000019852.6	chr10	18588011	18743758	-	8216	ENSMUSG00000019852.6	ENSMUSG00000019852	protein_coding	Arfgef3	215821	8.35482	-0.139095	7.09162	-2.21667	0.0421879	0.850432	0.777904
ENSMUSG00000102939.1	chr9	71896713	71899453	-	2741	ENSMUSG00000102939.1	ENSMUSG00000102939	TEC	Gm38111	NA	0.114419	-0.863099	-1.24525	-2.21611	0.0422332	0.850432	0.777904
ENSMUSG00000103753.1	chr17	51832819	51834723	+	1905	ENSMUSG00000103753.1	ENSMUSG00000103753	TEC	Gm6934	NA	1.05095	-0.286222	1.91548	-2.21596	0.0422459	0.850432	0.777904
ENSMUSG00000028718.16	chr4	115000159	115043196	+	5795	ENSMUSG00000028718.16	ENSMUSG00000028718	protein_coding	Stil	20460	0.521751	0.316849	1.29426	2.2157	0.042267	0.850432	0.777904
ENSMUSG00000107272.1	chr5	73380560	73391102	+	939	ENSMUSG00000107272.1	ENSMUSG00000107272	transcribed_processed_pseudogene	Gm34583	NA	0.118056	-0.793972	-2.29953	-2.21545	0.0422869	0.850432	0.777904
ENSMUSG00000027900.15	chr3	106547798	106575890	+	3758	ENSMUSG00000027900.15	ENSMUSG00000027900	protein_coding	Dram2	67171	5.44959	0.110538	5.26432	2.21477	0.0423422	0.850432	0.777904
ENSMUSG00000034584.3	chr9	53301670	53377514	+	10519	ENSMUSG00000034584.3	ENSMUSG00000034584	protein_coding	Exph5	320051	0.424066	-0.41493	2.60439	-2.21376	0.0424242	0.850432	0.777904
ENSMUSG00000059974.10	chr9	28994750	29963141	-	8079	ENSMUSG00000059974.10	ENSMUSG00000059974	protein_coding	Ntm	235106	20.2506	-0.0987112	8.35045	-2.2129	0.0424945	0.850432	0.777904
ENSMUSG00000108984.1	chr7	82715592	82717785	+	2194	ENSMUSG00000108984.1	ENSMUSG00000108984	TEC	Gm44916	NA	0.182406	-0.646157	-0.673237	-2.21267	0.0425139	0.850432	0.777904
ENSMUSG00000033031.13	chr16	48994185	49019709	+	5688	ENSMUSG00000033031.13	ENSMUSG00000033031	protein_coding	C330027C09Rik	224171	1.37278	0.167935	3.55954	2.2124	0.0425354	0.850432	0.777904
ENSMUSG00000106691.1	chr5	134519325	134520789	-	1465	ENSMUSG00000106691.1	ENSMUSG00000106691	TEC	2700029L08Rik	NA	0.70805	-0.407238	0.981661	-2.21056	0.0426864	0.850432	0.777904
ENSMUSG00000090041.1	chr19	40615886	40616643	+	758	ENSMUSG00000090041.1	ENSMUSG00000090041	processed_pseudogene	Gm16027	NA	0.123765	-0.954891	-2.60188	-2.21048	0.0426927	0.850432	0.777904
ENSMUSG00000087575.7	chr4	129261965	129265010	+	607	ENSMUSG00000087575.7	ENSMUSG00000087575	lincRNA	Gm12976	NA	0.240924	0.934736	-2.12839	2.20956	0.0427685	0.850432	0.777904
ENSMUSG00000022898.12	chr16	94497783	94526830	-	3670	ENSMUSG00000022898.12	ENSMUSG00000022898	protein_coding	Dscr3	13185	5.69886	0.108066	5.3101	2.20935	0.0427853	0.850432	0.777904
ENSMUSG00000105519.1	chr5	44213801	44217259	-	3459	ENSMUSG00000105519.1	ENSMUSG00000105519	TEC	E430021H15Rik	NA	0.243905	-0.468529	0.43625	-2.20915	0.0428023	0.850432	0.777904
ENSMUSG00000023043.6	chr15	102028216	102032026	+	1400	ENSMUSG00000023043.6	ENSMUSG00000023043	protein_coding	Krt18	16668	0.330096	0.729467	-0.380092	2.20912	0.0428047	0.850432	0.777904
ENSMUSG00000047067.7	chr1	92906981	92908435	+	1314	ENSMUSG00000047067.7	ENSMUSG00000047067	protein_coding	Dusp28	67446	1.80306	-0.234481	2.18901	-2.20849	0.0428561	0.850432	0.777904
ENSMUSG00000036552.16	chr17	14978864	15064232	+	6352	ENSMUSG00000036552.16	ENSMUSG00000036552	protein_coding	Ermard	381062	0.482114	-0.247158	2.45704	-2.2072	0.0429626	0.850432	0.777904
ENSMUSG00000051048.17	chr7	100285520	100319699	+	3135	ENSMUSG00000051048.17	ENSMUSG00000051048	protein_coding	P4ha3	320452	0.398398	0.314491	1.28124	2.20696	0.0429828	0.850432	0.777904
ENSMUSG00000086496.1	chr2	158595472	158610723	-	7401	ENSMUSG00000086496.1	ENSMUSG00000086496	processed_transcript	Gm14204	NA	0.373001	0.291623	2.43552	2.20538	0.043113	0.850432	0.777904
ENSMUSG00000021998.16	chr14	75131101	75230842	+	9504	ENSMUSG00000021998.16	ENSMUSG00000021998	protein_coding	Lcp1	18826	2.38238	0.156478	3.74551	2.20512	0.0431344	0.850432	0.777904
ENSMUSG00000097229.1	chr1	136622098	136624650	-	2439	ENSMUSG00000097229.1	ENSMUSG00000097229	lincRNA	Platr23	NA	0.0679884	-0.789545	-1.75074	-2.20472	0.0431678	0.850432	0.777904
ENSMUSG00000044933.2	chr15	78537015	78544345	-	3928	ENSMUSG00000044933.2	ENSMUSG00000044933	protein_coding	Sstr3	20607	1.95631	-0.201597	3.93167	-2.20313	0.0432995	0.850432	0.777904
ENSMUSG00000038936.13	chr1	179668210	179687189	+	7562	ENSMUSG00000038936.13	ENSMUSG00000038936	protein_coding	Sccpdh	109232	5.33692	0.0942262	6.32183	2.20299	0.0433115	0.850432	0.777904
ENSMUSG00000038497.7	chr8	13288190	13322924	+	8393	ENSMUSG00000038497.7	ENSMUSG00000038497	protein_coding	Tmco3	234076	2.13477	-0.0947315	5.12246	-2.20295	0.0433142	0.850432	0.777904
ENSMUSG00000102854.1	chr16	77646340	77649426	+	3087	ENSMUSG00000102854.1	ENSMUSG00000102854	TEC	C130023A14Rik	NA	1.39277	-0.241375	3.00858	-2.2026	0.0433433	0.850432	0.777904
ENSMUSG00000034739.17	chr9	44101729	44109187	+	4334	ENSMUSG00000034739.17	ENSMUSG00000034739	protein_coding	Mfrp	259172	0.0921914	1.06369	-0.585191	2.20202	0.0433918	0.850432	0.777904
ENSMUSG00000032289.15	chr9	59966931	60522046	-	13986	ENSMUSG00000032289.15	ENSMUSG00000032289	protein_coding	Thsd4	207596	0.690594	-0.162299	4.17731	-2.20107	0.0434709	0.850432	0.777904
ENSMUSG00000058922.7	chr9	123689233	123690192	-	960	ENSMUSG00000058922.7	ENSMUSG00000058922	processed_pseudogene	Gm10052	NA	14.8029	0.170888	4.73082	2.1998	0.0435772	0.850432	0.777904
ENSMUSG00000086859.3	chr11	117076790	117078955	+	2166	ENSMUSG00000086859.3	ENSMUSG00000086859	lincRNA	Snhg20	NA	1.699	-0.199545	2.78645	-2.19973	0.0435826	0.850432	0.777904
ENSMUSG00000021118.7	chr12	78888691	78906964	-	1583	ENSMUSG00000021118.7	ENSMUSG00000021118	protein_coding	Plek2	27260	0.424736	0.741797	-1.20809	2.19894	0.0436487	0.850432	0.777904
ENSMUSG00000027939.11	chr3	90104132	90212048	+	5720	ENSMUSG00000027939.11	ENSMUSG00000027939	protein_coding	Nup210l	77595	0.152735	0.351624	0.516249	2.19874	0.0436662	0.850432	0.777904
ENSMUSG00000007603.8	chr17	56764751	56770092	+	2303	ENSMUSG00000007603.8	ENSMUSG00000007603	protein_coding	Dus3l	224907	11.3409	-0.10265	5.66364	-2.19852	0.0436845	0.850432	0.777904
ENSMUSG00000104433.1	chr1	32710179	32712648	+	2470	ENSMUSG00000104433.1	ENSMUSG00000104433	TEC	Gm37426	NA	0.121627	-0.622833	-0.796639	-2.19845	0.0436898	0.850432	0.777904
ENSMUSG00000027488.12	chr2	154376313	154408099	-	3094	ENSMUSG00000027488.12	ENSMUSG00000027488	protein_coding	Snta1	20648	2.57926	-0.150331	3.97936	-2.19787	0.0437384	0.850432	0.777904
ENSMUSG00000102698.1	chr1	140266487	140269852	+	3366	ENSMUSG00000102698.1	ENSMUSG00000102698	TEC	Gm37777	NA	0.537537	-0.476192	1.78627	-2.19571	0.0439203	0.850432	0.777904
ENSMUSG00000078864.10	chr2	177759288	177770472	+	1254	ENSMUSG00000078864.10	ENSMUSG00000078864	protein_coding	Gm14322	626802	1.75747	-0.25552	2.11301	-2.19548	0.0439392	0.850432	0.777904
ENSMUSG00000097967.1	chr9	115200398	115203875	+	620	ENSMUSG00000097967.1	ENSMUSG00000097967	sense_intronic	Gm27002	NA	1.24852	-0.337213	0.612964	-2.19501	0.0439793	0.850432	0.777904
ENSMUSG00000041720.12	chr16	17280351	17406314	-	11257	ENSMUSG00000041720.12	ENSMUSG00000041720	protein_coding	Pi4ka	224020	8.02129	-0.0848616	7.44046	-2.19332	0.044122	0.850432	0.777904
ENSMUSG00000024294.13	chr18	10725548	10818704	+	10369	ENSMUSG00000024294.13	ENSMUSG00000024294	protein_coding	Mib1	225164	13.7777	-0.079478	8.09422	-2.19329	0.0441242	0.850432	0.777904
ENSMUSG00000040950.13	chr11	70130329	70137550	+	2094	ENSMUSG00000040950.13	ENSMUSG00000040950	protein_coding	Mgl2	216864	0.112864	0.898141	-1.76499	2.19197	0.0442365	0.850432	0.777904
ENSMUSG00000043079.17	chr18	60593973	60660142	-	9533	ENSMUSG00000043079.17	ENSMUSG00000043079	protein_coding	Synpo	104027	2.35415	-0.118267	5.45382	-2.19167	0.0442614	0.850432	0.777904
ENSMUSG00000024900.4	chr19	3323301	3385732	+	4300	ENSMUSG00000024900.4	ENSMUSG00000024900	protein_coding	Cpt1a	12894	5.26234	0.129936	5.28979	2.19153	0.0442738	0.850432	0.777904
ENSMUSG00000048355.2	chrX	136033367	136034946	+	1580	ENSMUSG00000048355.2	ENSMUSG00000048355	protein_coding	Arxes1	76219	13.7086	0.240526	5.41338	2.19083	0.0443327	0.850432	0.777904
ENSMUSG00000046719.7	chr11	95509845	95514570	-	2099	ENSMUSG00000046719.7	ENSMUSG00000046719	protein_coding	Nxph3	104079	8.26063	-0.134982	5.10803	-2.18994	0.0444089	0.850432	0.777904
ENSMUSG00000089987.2	chr7	100264675	100265245	+	571	ENSMUSG00000089987.2	ENSMUSG00000089987	processed_pseudogene	Gpx2-ps1	NA	0.683434	-0.616527	-0.442899	-2.1894	0.0444548	0.850432	0.777904
ENSMUSG00000035469.17	chr14	59201209	59237265	+	6010	ENSMUSG00000035469.17	ENSMUSG00000035469	protein_coding	Rcbtb1	71330	3.06302	0.106723	5.11167	2.18874	0.0445105	0.850432	0.777904
ENSMUSG00000024558.12	chr18	73928486	74065359	-	5400	ENSMUSG00000024558.12	ENSMUSG00000024558	protein_coding	Mapk4	225724	4.1972	-0.0860576	5.49954	-2.18806	0.0445684	0.850432	0.777904
ENSMUSG00000051316.8	chr18	37640491	37644204	-	3302	ENSMUSG00000051316.8	ENSMUSG00000051316	protein_coding	Taf7	24074	2.95143	0.137635	4.124	2.18753	0.0446139	0.850432	0.777904
ENSMUSG00000087366.7	chr4	95051534	95167318	+	4117	ENSMUSG00000087366.7	ENSMUSG00000087366	antisense	Junos	NA	0.12298	-0.423355	-0.18314	-2.1872	0.0446421	0.850432	0.777904
ENSMUSG00000070565.11	chr1	157135182	157412595	-	13740	ENSMUSG00000070565.11	ENSMUSG00000070565	protein_coding	Rasal2	226525	3.44016	-0.122325	6.51188	-2.18714	0.044647	0.850432	0.777904
ENSMUSG00000029552.19	chr6	17065149	17105828	+	6835	ENSMUSG00000029552.19	ENSMUSG00000029552	protein_coding	Tes	21753	1.12955	0.29512	3.71708	2.18705	0.0446554	0.850432	0.777904
ENSMUSG00000005681.12	chr1	171225054	171226379	+	537	ENSMUSG00000005681.12	ENSMUSG00000005681	protein_coding	Apoa2	11807	0.500596	-0.535283	-0.927591	-2.18683	0.0446737	0.850432	0.777904
ENSMUSG00000089929.1	chr9	89199209	89207827	+	817	ENSMUSG00000089929.1	ENSMUSG00000089929	protein_coding	Bcl2a1b	12045	0.396292	0.736067	-1.13372	2.18648	0.0447041	0.850432	0.777904
ENSMUSG00000102139.1	chr1	130467972	130470225	+	2254	ENSMUSG00000102139.1	ENSMUSG00000102139	TEC	Gm37109	NA	0.292494	-0.594663	0.297486	-2.18647	0.044705	0.850432	0.777904
ENSMUSG00000020701.12	chr11	82388900	82446332	+	4693	ENSMUSG00000020701.12	ENSMUSG00000020701	protein_coding	Tmem132e	270893	1.61963	0.175601	3.90501	2.18593	0.044751	0.850432	0.777904
ENSMUSG00000021745.13	chr14	11553532	12242041	+	10917	ENSMUSG00000021745.13	ENSMUSG00000021745	protein_coding	Ptprg	19270	6.74288	0.083835	7.17323	2.1855	0.0447875	0.850432	0.777904
ENSMUSG00000109021.1	chr7	70574834	70585751	+	5349	ENSMUSG00000109021.1	ENSMUSG00000109021	lincRNA	Gm44812	NA	0.0340364	0.82485	-1.56821	2.18483	0.0448455	0.850432	0.777904
ENSMUSG00000030924.16	chr7	119794006	119848943	+	4782	ENSMUSG00000030924.16	ENSMUSG00000030924	protein_coding	Rexo5	434234	0.422171	0.333378	0.905219	2.18433	0.044888	0.850432	0.777904
ENSMUSG00000030745.9	chr7	125603429	125633570	+	3324	ENSMUSG00000030745.9	ENSMUSG00000030745	protein_coding	Il21r	60504	0.224433	-0.616317	-0.915806	-2.18386	0.0449289	0.850432	0.777904
ENSMUSG00000107976.1	chr6	149570409	149573661	+	3253	ENSMUSG00000107976.1	ENSMUSG00000107976	TEC	Gm44043	NA	0.112415	-0.614783	-0.504335	-2.18335	0.0449727	0.850432	0.777904
ENSMUSG00000103867.1	chr1	195013746	195016448	+	2703	ENSMUSG00000103867.1	ENSMUSG00000103867	TEC	9630010A21Rik	NA	0.635152	-0.428878	1.69695	-2.18288	0.0450129	0.850432	0.777904
ENSMUSG00000020525.17	chr11	85311244	85347066	+	3173	ENSMUSG00000020525.17	ENSMUSG00000020525	protein_coding	Ppm1d	53892	4.29515	0.143428	4.45898	2.18138	0.0451418	0.850432	0.777904
ENSMUSG00000105356.1	chr5	96798207	96800352	+	2146	ENSMUSG00000105356.1	ENSMUSG00000105356	TEC	Gm42603	NA	0.0304154	0.988129	-3.21307	2.181	0.0451749	0.850432	0.777904
ENSMUSG00000095868.1	chr9	64176661	64176759	+	99	ENSMUSG00000095868.1	ENSMUSG00000095868	snoRNA	Gm23136	NA	1.19103	-0.919655	-2.29569	-2.17957	0.0452989	0.850432	0.777904
ENSMUSG00000109735.1	chr7	105481927	105483242	+	1316	ENSMUSG00000109735.1	ENSMUSG00000109735	TEC	Gm45667	NA	0.073844	1.09558	-2.57116	2.17939	0.0453147	0.850432	0.777904
ENSMUSG00000032113.15	chr9	36708482	36727065	-	4635	ENSMUSG00000032113.15	ENSMUSG00000032113	protein_coding	Chek1	12649	0.395876	0.272693	1.43493	2.17832	0.0454071	0.850432	0.777904
ENSMUSG00000083557.1	chr8	33191196	33192296	-	1101	ENSMUSG00000083557.1	ENSMUSG00000083557	processed_pseudogene	Gm6877	NA	0.569758	0.479023	0.202035	2.17809	0.0454269	0.850432	0.777904
ENSMUSG00000057113.13	chr11	33152287	33163206	-	2665	ENSMUSG00000057113.13	ENSMUSG00000057113	protein_coding	Npm1	18148	42.2956	0.0903991	7.64323	2.17785	0.0454483	0.850432	0.777904
ENSMUSG00000020358.17	chr11	51600100	51606847	-	2782	ENSMUSG00000020358.17	ENSMUSG00000020358	protein_coding	Hnrnpab	15384	33.7025	0.12127	7.43056	2.17776	0.045456	0.850432	0.777904
ENSMUSG00000091412.1	chr15	66969323	67013039	+	3194	ENSMUSG00000091412.1	ENSMUSG00000091412	processed_transcript	Gm2895	NA	0.0711745	0.706639	-1.30954	2.17764	0.0454664	0.850432	0.777904
ENSMUSG00000081404.1	chr16	31987178	31987460	-	283	ENSMUSG00000081404.1	ENSMUSG00000081404	processed_pseudogene	Gm15694	NA	0.571251	-0.760354	-1.81835	-2.17718	0.0455063	0.850432	0.777904
ENSMUSG00000031907.9	chr8	106415327	106426598	+	7823	ENSMUSG00000031907.9	ENSMUSG00000031907	protein_coding	Zfp90	22751	2.22427	0.142261	5.08326	2.17663	0.0455543	0.850432	0.777904
ENSMUSG00000103864.1	chr5	124424697	124426879	+	2183	ENSMUSG00000103864.1	ENSMUSG00000103864	TEC	Gm37415	NA	0.0676085	-0.634718	-1.7578	-2.17632	0.0455814	0.850432	0.777904
ENSMUSG00000100204.1	chr1	19330939	19333184	+	2246	ENSMUSG00000100204.1	ENSMUSG00000100204	processed_pseudogene	Gm4849	NA	0.0412002	1.00284	-2.79202	2.17629	0.0455839	0.850432	0.777904
ENSMUSG00000030589.15	chr7	29134851	29153961	+	6363	ENSMUSG00000030589.15	ENSMUSG00000030589	protein_coding	Rasgrp4	233046	0.143656	-0.504539	-0.015172	-2.17612	0.0455991	0.850432	0.777904
ENSMUSG00000032577.16	chr9	107254927	107289877	-	5542	ENSMUSG00000032577.16	ENSMUSG00000032577	protein_coding	Mapkapk3	102626	0.465894	-0.363619	0.909953	-2.17591	0.045617	0.850432	0.777904
ENSMUSG00000024835.14	chr19	4148619	4154035	+	2372	ENSMUSG00000024835.14	ENSMUSG00000024835	protein_coding	Coro1b	23789	13.2699	-0.104187	5.82661	-2.1756	0.0456439	0.850432	0.777904
ENSMUSG00000042109.7	chr15	81936759	81950941	+	4623	ENSMUSG00000042109.7	ENSMUSG00000042109	protein_coding	Csdc2	105859	13.1723	0.116185	6.91717	2.17556	0.0456474	0.850432	0.777904
ENSMUSG00000021200.14	chr12	103321142	103356001	-	3542	ENSMUSG00000021200.14	ENSMUSG00000021200	protein_coding	Asb2	65256	0.267414	0.688437	0.61092	2.17423	0.0457636	0.850432	0.777904
ENSMUSG00000024969.15	chr19	7275396	7341860	-	7942	ENSMUSG00000024969.15	ENSMUSG00000024969	protein_coding	Mark2	13728	3.34292	-0.0916493	5.55737	-2.17418	0.045768	0.850432	0.777904
ENSMUSG00000106636.1	chr5	123406487	123411864	+	5378	ENSMUSG00000106636.1	ENSMUSG00000106636	processed_transcript	Gm43813	NA	0.158038	-0.501221	0.322456	-2.17403	0.0457809	0.850432	0.777904
ENSMUSG00000031212.3	chrX	97072596	97082104	+	5379	ENSMUSG00000031212.3	ENSMUSG00000031212	protein_coding	Pgr15l	245526	0.0366767	0.66	-1.38516	2.1735	0.0458275	0.850432	0.777904
ENSMUSG00000002384.2	chr4	123105165	123132099	+	3880	ENSMUSG00000002384.2	ENSMUSG00000002384	protein_coding	Bmp8b	12164	0.0322229	0.686884	-2.14233	2.17318	0.0458553	0.850432	0.777904
ENSMUSG00000067215.5	chrX	153006469	153009416	+	2204	ENSMUSG00000067215.5	ENSMUSG00000067215	protein_coding	Usp51	635253	0.707257	0.261679	1.63139	2.17171	0.0459851	0.850432	0.777904
ENSMUSG00000027968.11	chr3	127536714	127553349	-	2366	ENSMUSG00000027968.11	ENSMUSG00000027968	protein_coding	Larp7	28036	4.25794	0.140216	4.16881	2.17117	0.0460321	0.850432	0.777904
ENSMUSG00000026078.10	chr1	38985608	38997238	+	4219	ENSMUSG00000026078.10	ENSMUSG00000026078	protein_coding	Pdcl3	68833	3.10137	0.140347	4.62227	2.17086	0.046059	0.850432	0.777904
ENSMUSG00000031575.18	chr8	25815996	25847694	-	8969	ENSMUSG00000031575.18	ENSMUSG00000031575	protein_coding	Ash2l	23808	3.47108	0.107569	5.87803	2.17005	0.0461311	0.850432	0.777904
ENSMUSG00000097184.1	chr16	30008667	30021430	+	2430	ENSMUSG00000097184.1	ENSMUSG00000097184	lincRNA	4632428C04Rik	NA	0.107222	-0.647308	-1.08579	-2.16969	0.0461628	0.850432	0.777904
ENSMUSG00000108211.1	chr6	71432104	71435107	-	3004	ENSMUSG00000108211.1	ENSMUSG00000108211	TEC	Gm44130	NA	0.171311	-0.522097	-0.248313	-2.16816	0.0462974	0.850432	0.777904
ENSMUSG00000003824.12	chr8	84872111	84888221	+	1968	ENSMUSG00000003824.12	ENSMUSG00000003824	protein_coding	Syce2	71846	2.29876	0.233544	3.06503	2.16782	0.0463273	0.850432	0.777904
ENSMUSG00000031552.13	chr8	24602246	24674755	-	2361	ENSMUSG00000031552.13	ENSMUSG00000031552	protein_coding	Adam18	13524	0.362916	-0.362412	0.75008	-2.16782	0.046328	0.850432	0.777904
ENSMUSG00000028873.16	chr4	124918465	124939311	-	5177	ENSMUSG00000028873.16	ENSMUSG00000028873	protein_coding	Cdca8	52276	0.567851	0.264833	2.16177	2.16746	0.0463592	0.850432	0.777904
ENSMUSG00000109652.1	chr8	22873589	22876190	+	2602	ENSMUSG00000109652.1	ENSMUSG00000109652	TEC	Gm45555	NA	0.315443	-0.513966	0.145744	-2.1673	0.0463732	0.850432	0.777904
ENSMUSG00000024983.9	chr19	55316351	55626561	+	3405	ENSMUSG00000024983.9	ENSMUSG00000024983	protein_coding	Vti1a	53611	7.77464	-0.0903848	5.66635	-2.16683	0.0464148	0.850432	0.777904
ENSMUSG00000062270.13	chr9	90091665	90114774	-	9754	ENSMUSG00000062270.13	ENSMUSG00000062270	protein_coding	Morf4l1	21761	12.362	0.0891183	7.79677	2.16359	0.046703	0.850432	0.777904
ENSMUSG00000074807.2	chr2	128966593	128967725	-	1133	ENSMUSG00000074807.2	ENSMUSG00000074807	protein_coding	Gm10762	NA	3.03934	0.175998	2.75661	2.16325	0.0467334	0.850432	0.777904
ENSMUSG00000098985.1	chr9	36813133	36813874	-	742	ENSMUSG00000098985.1	ENSMUSG00000098985	processed_pseudogene	Gm27219	NA	0.662296	0.464248	-0.124916	2.16321	0.0467374	0.850432	0.777904
ENSMUSG00000088632.1	chr8	123523260	123523540	+	281	ENSMUSG00000088632.1	ENSMUSG00000088632	misc_RNA	Gm22314	NA	0.630297	-0.80639	-1.73045	-2.16268	0.0467845	0.850432	0.777904
ENSMUSG00000044461.5	chr14	59625281	59631658	+	3144	ENSMUSG00000044461.5	ENSMUSG00000044461	protein_coding	Shisa2	219134	0.761665	0.285068	2.02046	2.1626	0.0467918	0.850432	0.777904
ENSMUSG00000080832.4	chr3	99500550	99501379	+	830	ENSMUSG00000080832.4	ENSMUSG00000080832	processed_pseudogene	M6pr-ps	NA	0.162177	0.970538	-2.23436	2.16206	0.0468399	0.850432	0.777904
ENSMUSG00000032528.4	chr9	121642716	121672954	+	5564	ENSMUSG00000032528.4	ENSMUSG00000032528	protein_coding	Vipr1	22354	0.78578	-0.238155	2.9725	-2.16143	0.0468959	0.850432	0.777904
ENSMUSG00000058773.2	chr13	21779883	21780625	-	743	ENSMUSG00000058773.2	ENSMUSG00000058773	protein_coding	Hist1h1b	56702	21.8569	0.180096	4.33832	2.16142	0.0468973	0.850432	0.777904
ENSMUSG00000032412.8	chr9	96332655	96364442	-	2389	ENSMUSG00000032412.8	ENSMUSG00000032412	protein_coding	Atp1b3	11933	18.0885	0.0924972	6.25185	2.16117	0.0469195	0.850432	0.777904
ENSMUSG00000005994.14	chr4	80834123	80851719	+	2828	ENSMUSG00000005994.14	ENSMUSG00000005994	protein_coding	Tyrp1	22178	0.387478	-0.970555	-2.45726	-2.1611	0.0469252	0.850432	0.777904
ENSMUSG00000027716.13	chr3	36620482	36690167	-	5419	ENSMUSG00000027716.13	ENSMUSG00000027716	protein_coding	Trpc3	22065	2.59903	-0.103439	4.80992	-2.16063	0.046968	0.850432	0.777904
ENSMUSG00000026875.14	chr2	34941750	34961772	-	8819	ENSMUSG00000026875.14	ENSMUSG00000026875	protein_coding	Traf1	22029	0.0545953	0.604554	-0.900226	2.16019	0.0470071	0.850432	0.777904
ENSMUSG00000022635.9	chr15	93386097	93398334	-	3074	ENSMUSG00000022635.9	ENSMUSG00000022635	protein_coding	Zcrb1	67197	5.96975	-0.110475	5.12101	-2.16005	0.0470199	0.850432	0.777904
ENSMUSG00000025352.6	chr10	128882295	128891718	-	4062	ENSMUSG00000025352.6	ENSMUSG00000025352	protein_coding	Gdf11	14561	3.14329	0.116972	4.66003	2.15949	0.0470697	0.850432	0.777904
ENSMUSG00000042607.15	chr6	5383386	5433022	+	3932	ENSMUSG00000042607.15	ENSMUSG00000042607	protein_coding	Asb4	65255	0.132915	0.452204	-0.0560834	2.15925	0.0470913	0.850432	0.777904
ENSMUSG00000041219.14	chr2	113831492	113848661	-	5332	ENSMUSG00000041219.14	ENSMUSG00000041219	protein_coding	Arhgap11a	228482	1.11281	0.224154	3.04792	2.15907	0.0471072	0.850432	0.777904
ENSMUSG00000057363.12	chr1	43746966	43827800	-	5097	ENSMUSG00000057363.12	ENSMUSG00000057363	protein_coding	Uxs1	67883	3.45131	0.0935721	4.95859	2.15883	0.0471296	0.850432	0.777904
ENSMUSG00000028300.14	chr4	35191285	35226175	-	4603	ENSMUSG00000028300.14	ENSMUSG00000028300	protein_coding	3110043O21Rik	73205	5.39857	0.102303	5.60418	2.15807	0.0471975	0.850432	0.777904
ENSMUSG00000028128.13	chr3	121723537	121735048	+	2527	ENSMUSG00000028128.13	ENSMUSG00000028128	protein_coding	F3	14066	3.18199	-0.143828	3.73281	-2.15791	0.0472119	0.850432	0.777904
ENSMUSG00000018446.8	chr11	70977836	70983026	-	2826	ENSMUSG00000018446.8	ENSMUSG00000018446	protein_coding	C1qbp	12261	6.97065	0.111612	5.22561	2.15789	0.0472137	0.850432	0.777904
ENSMUSG00000089258.1	chr15	20908872	20908999	+	128	ENSMUSG00000089258.1	ENSMUSG00000089258	snoRNA	Gm25711	NA	0.670098	-0.814925	-2.61922	-2.15715	0.0472808	0.850432	0.777904
ENSMUSG00000035390.16	chr7	4690604	4715997	+	4100	ENSMUSG00000035390.16	ENSMUSG00000035390	protein_coding	Brsk1	381979	15.9767	-0.0880227	7.02928	-2.15668	0.0473225	0.850432	0.777904
ENSMUSG00000033703.9	chr8	110882456	110902488	-	6255	ENSMUSG00000033703.9	ENSMUSG00000033703	protein_coding	Fuk	234730	0.900923	-0.169453	3.39184	-2.15654	0.0473357	0.850432	0.777904
ENSMUSG00000046791.7	chr12	83950608	83952953	+	2346	ENSMUSG00000046791.7	ENSMUSG00000046791	protein_coding	Riox1	71952	2.59789	-0.158592	3.52737	-2.15647	0.0473419	0.850432	0.777904
ENSMUSG00000028456.18	chr4	43058953	43264871	+	22746	ENSMUSG00000028456.18	ENSMUSG00000028456	protein_coding	Unc13b	22249	2.87945	-0.137656	7.01321	-2.15643	0.0473458	0.850432	0.777904
ENSMUSG00000030431.8	chr7	4784557	4789656	-	1439	ENSMUSG00000030431.8	ENSMUSG00000030431	protein_coding	Tmem238	664968	0.454246	-0.390872	0.248223	-2.15627	0.0473596	0.850432	0.777904
ENSMUSG00000022696.17	chr16	44240180	44333196	-	5623	ENSMUSG00000022696.17	ENSMUSG00000022696	protein_coding	Sidt1	320007	3.89092	-0.148226	5.41532	-2.15507	0.0474683	0.850432	0.777904
ENSMUSG00000053310.11	chr9	37544492	37552904	-	1453	ENSMUSG00000053310.11	ENSMUSG00000053310	protein_coding	Nrgn	64011	118.715	-0.157605	8.3732	-2.15493	0.0474811	0.850432	0.777904
ENSMUSG00000026791.14	chr2	32972990	32982083	-	3209	ENSMUSG00000026791.14	ENSMUSG00000026791	protein_coding	Slc2a8	56017	1.90276	-0.145613	3.56969	-2.15472	0.0475001	0.850432	0.777904
ENSMUSG00000092086.1	chr8	112013433	112015036	-	1604	ENSMUSG00000092086.1	ENSMUSG00000092086	protein_coding	Gm6793	NA	7.52718	0.213776	4.34247	2.15457	0.0475136	0.850432	0.777904
ENSMUSG00000077274.1	chr1	86087301	86087422	+	122	ENSMUSG00000077274.1	ENSMUSG00000077274	snoRNA	Gm22786	NA	1.01824	-0.916891	-2.14579	-2.15449	0.0475212	0.850432	0.777904
ENSMUSG00000070003.7	chr8	70597490	70608872	-	3164	ENSMUSG00000070003.7	ENSMUSG00000070003	protein_coding	Ssbp4	76900	5.97806	-0.123992	5.19647	-2.15443	0.047526	0.850432	0.777904
ENSMUSG00000032131.15	chr9	44273188	44288615	-	5211	ENSMUSG00000032131.15	ENSMUSG00000032131	protein_coding	Abcg4	192663	3.22519	-0.12923	4.99535	-2.15311	0.0476455	0.850432	0.777904
ENSMUSG00000089129.1	chr18	12961499	12961805	+	307	ENSMUSG00000089129.1	ENSMUSG00000089129	misc_RNA	Gm26407	NA	2.50998	-0.422545	0.536952	-2.15311	0.0476462	0.850432	0.777904
ENSMUSG00000024747.3	chr19	20692953	20727562	-	2066	ENSMUSG00000024747.3	ENSMUSG00000024747	protein_coding	Aldh1a7	26358	0.490772	-0.444127	0.636021	-2.15265	0.0476882	0.850432	0.777904
ENSMUSG00000038777.19	chr3	95160457	95174024	+	5935	ENSMUSG00000038777.19	ENSMUSG00000038777	protein_coding	Sema6c	20360	3.09216	-0.165177	5.1756	-2.15212	0.047736	0.850432	0.777904
ENSMUSG00000032245.12	chr9	62838785	62852006	+	2434	ENSMUSG00000032245.12	ENSMUSG00000032245	protein_coding	Cln6	76524	0.896676	0.282271	1.81037	2.15188	0.0477577	0.850432	0.777904
ENSMUSG00000106946.1	chr6	24657518	24660369	-	2852	ENSMUSG00000106946.1	ENSMUSG00000106946	TEC	Gm42856	NA	0.381491	-0.318064	0.91323	-2.15141	0.0478008	0.850432	0.777904
ENSMUSG00000027134.4	chr2	112239468	112247111	+	2823	ENSMUSG00000027134.4	ENSMUSG00000027134	protein_coding	Lpcat4	99010	4.60546	-0.167802	4.65193	-2.15071	0.0478641	0.850432	0.777904
ENSMUSG00000005871.14	chr18	34220924	34322189	+	15753	ENSMUSG00000005871.14	ENSMUSG00000005871	protein_coding	Apc	11789	54.3924	-0.0889371	10.732	-2.15041	0.0478918	0.850432	0.777904
ENSMUSG00000056888.11	chr10	111985448	112002631	-	1543	ENSMUSG00000056888.11	ENSMUSG00000056888	protein_coding	Glipr1	73690	0.723811	0.457499	0.0949522	2.15039	0.0478934	0.850432	0.777904
ENSMUSG00000036880.9	chr18	74779197	74806207	+	1515	ENSMUSG00000036880.9	ENSMUSG00000036880	protein_coding	Acaa2	52538	9.10651	0.136639	4.55766	2.14994	0.0479343	0.850432	0.777904
ENSMUSG00000002015.5	chrX	73686178	73716175	-	1219	ENSMUSG00000002015.5	ENSMUSG00000002015	protein_coding	Bcap31	27061	19.4427	0.0940073	5.3044	2.14937	0.0479865	0.850432	0.777904
ENSMUSG00000042505.6	chr6	6956004	7042979	+	5095	ENSMUSG00000042505.6	ENSMUSG00000042505	protein_coding	Sdhaf3	71238	0.837902	0.176031	3.03391	2.14844	0.048072	0.850432	0.777904
ENSMUSG00000099923.1	chr19	7382537	7384308	+	1772	ENSMUSG00000099923.1	ENSMUSG00000099923	antisense	1700105P06Rik	NA	0.131773	-0.549317	-1.15358	-2.14784	0.0481264	0.850432	0.777904
ENSMUSG00000031165.6	chrX	8081453	8090498	-	2381	ENSMUSG00000031165.6	ENSMUSG00000031165	protein_coding	Was	22376	0.820074	-0.416676	-0.000323405	-2.14779	0.0481311	0.850432	0.777904
ENSMUSG00000092341.2	chr19	5795690	5802672	-	6983	ENSMUSG00000092341.2	ENSMUSG00000092341	lincRNA	Malat1	NA	328.452	-0.213206	11.965	-2.14749	0.048159	0.850432	0.777904
ENSMUSG00000086119.2	chr9	118890075	118926455	-	3735	ENSMUSG00000086119.2	ENSMUSG00000086119	antisense	Gm2415	NA	1.28087	0.203278	3.23057	2.14745	0.0481628	0.850432	0.777904
ENSMUSG00000038264.7	chr9	57940113	57962864	+	3296	ENSMUSG00000038264.7	ENSMUSG00000038264	protein_coding	Sema7a	20361	22.7666	-0.0976678	7.21895	-2.14742	0.048165	0.850432	0.777904
ENSMUSG00000069516.7	chr10	117277334	117282274	-	1266	ENSMUSG00000069516.7	ENSMUSG00000069516	protein_coding	Lyz2	17105	26.3238	0.247	2.42775	2.14722	0.0481839	0.850432	0.777904
ENSMUSG00000029050.15	chr4	155154075	155222592	-	5562	ENSMUSG00000029050.15	ENSMUSG00000029050	protein_coding	Ski	20481	9.13593	-0.0877588	6.59454	-2.14682	0.0482198	0.850432	0.777904
ENSMUSG00000091194.1	chr15	22935487	22937241	+	882	ENSMUSG00000091194.1	ENSMUSG00000091194	processed_pseudogene	Gm19840	NA	0.378706	-0.687873	-0.698694	-2.14644	0.0482547	0.850432	0.777904
ENSMUSG00000102386.1	chr1	25808956	25809972	-	1017	ENSMUSG00000102386.1	ENSMUSG00000102386	TEC	2900022M07Rik	NA	2.52123	-0.334305	2.30136	-2.14528	0.0483616	0.850432	0.777904
ENSMUSG00000019146.2	chr15	77991748	78120028	-	5510	ENSMUSG00000019146.2	ENSMUSG00000019146	protein_coding	Cacng2	12300	3.64249	-0.125113	5.32098	-2.14489	0.0483979	0.850432	0.777904
ENSMUSG00000025197.9	chr19	44005022	44029208	-	2158	ENSMUSG00000025197.9	ENSMUSG00000025197	protein_coding	Cyp2c44	226143	0.0448195	-0.816272	-2.41937	-2.14392	0.048487	0.850432	0.777904
ENSMUSG00000028439.14	chr4	41517691	41569538	-	3724	ENSMUSG00000028439.14	ENSMUSG00000028439	protein_coding	Fam219a	71901	10.3074	-0.0832658	6.25488	-2.14336	0.0485392	0.850432	0.777904
ENSMUSG00000044201.9	chr18	34732997	34751533	-	1941	ENSMUSG00000044201.9	ENSMUSG00000044201	protein_coding	Cdc25c	12532	0.993231	0.328412	1.12047	2.14163	0.0486986	0.850432	0.777904
ENSMUSG00000032657.15	chr3	89183143	89189295	+	3649	ENSMUSG00000032657.15	ENSMUSG00000032657	protein_coding	Fam189b	68521	2.04413	-0.144974	3.82648	-2.14123	0.0487354	0.850432	0.777904
ENSMUSG00000077426.1	chr5	107907345	107907476	+	132	ENSMUSG00000077426.1	ENSMUSG00000077426	snoRNA	Gm26387	NA	1.16264	-0.792866	-2.1908	-2.14118	0.0487403	0.850432	0.777904
ENSMUSG00000057605.4	chr19	45450308	45451195	-	888	ENSMUSG00000057605.4	ENSMUSG00000057605	processed_pseudogene	Gm6807	NA	2.95045	0.275822	2.07245	2.14115	0.048743	0.850432	0.777904
ENSMUSG00000048970.9	chrX	38630785	38635087	-	1449	ENSMUSG00000048970.9	ENSMUSG00000048970	protein_coding	C1galt1c1	59048	5.5541	0.174193	3.93295	2.14081	0.0487752	0.850432	0.777904
ENSMUSG00000020733.3	chr11	115163341	115181181	+	1925	ENSMUSG00000020733.3	ENSMUSG00000020733	protein_coding	Slc9a3r1	26941	5.81748	0.136415	4.33796	2.14057	0.0487974	0.850432	0.777904
ENSMUSG00000009070.14	chr10	74957477	75032586	-	3012	ENSMUSG00000009070.14	ENSMUSG00000009070	protein_coding	Rsph14	71236	0.0853224	-0.730327	-1.22128	-2.14039	0.0488137	0.850432	0.777904
ENSMUSG00000070319.5	chr9	20894352	20898600	-	1075	ENSMUSG00000070319.5	ENSMUSG00000070319	protein_coding	Eif3g	53356	27.5802	0.101683	5.79901	2.1398	0.048869	0.850432	0.777904
ENSMUSG00000050824.11	chr17	25489875	25497288	-	2733	ENSMUSG00000050824.11	ENSMUSG00000050824	protein_coding	Sstr5	20609	0.0548646	0.712251	-1.78601	2.13949	0.0488977	0.850432	0.777904
ENSMUSG00000097284.7	chr14	69732784	69767113	+	3755	ENSMUSG00000097284.7	ENSMUSG00000097284	lincRNA	4930480K23Rik	NA	0.619994	0.247485	2.16082	2.13832	0.0490059	0.850432	0.777904
ENSMUSG00000101994.1	chr1	123804540	123805421	-	882	ENSMUSG00000101994.1	ENSMUSG00000101994	processed_pseudogene	Gm18875	NA	0.823106	-0.508363	0.474423	-2.13795	0.0490405	0.850432	0.777904
ENSMUSG00000091735.2	chr9	106463962	106465938	-	1977	ENSMUSG00000091735.2	ENSMUSG00000091735	protein_coding	Gpr62	436090	0.150126	-0.48065	-0.796017	-2.13761	0.0490726	0.850432	0.777904
ENSMUSG00000034663.13	chr5	96997689	97091867	+	8480	ENSMUSG00000034663.13	ENSMUSG00000034663	protein_coding	Bmp2k	140780	7.90745	-0.106041	4.6773	-2.13734	0.0490973	0.850432	0.777904
ENSMUSG00000082315.2	chr2	39157486	39162235	-	4750	ENSMUSG00000082315.2	ENSMUSG00000082315	transcribed_processed_pseudogene	Gm16523	NA	0.327914	-0.462155	1.44596	-2.13686	0.0491422	0.850432	0.777904
ENSMUSG00000003378.9	chr7	25009849	25072346	-	5168	ENSMUSG00000003378.9	ENSMUSG00000003378	protein_coding	Grik5	14809	7.55544	-0.168057	6.26504	-2.13673	0.0491547	0.850432	0.777904
ENSMUSG00000090863.1	chr13	31556134	31559333	-	3200	ENSMUSG00000090863.1	ENSMUSG00000090863	protein_coding	A530084C06Rik	NA	0.132469	0.489477	-0.367398	2.13673	0.0491549	0.850432	0.777904
ENSMUSG00000047161.12	chr18	15451924	15760157	-	1934	ENSMUSG00000047161.12	ENSMUSG00000047161	protein_coding	Chst9	71367	0.113237	-0.661258	-1.2772	-2.13593	0.0492298	0.850432	0.777904
ENSMUSG00000109122.1	chr7	59327318	59331189	-	3872	ENSMUSG00000109122.1	ENSMUSG00000109122	TEC	A230103L15Rik	NA	2.34753	-0.317046	4.13831	-2.13589	0.0492328	0.850432	0.777904
ENSMUSG00000056493.9	chr5	142401497	142462011	+	7584	ENSMUSG00000056493.9	ENSMUSG00000056493	protein_coding	Foxk1	17425	2.14024	-0.156319	4.87781	-2.13581	0.0492403	0.850432	0.777904
ENSMUSG00000085766.1	chr2	27882925	27887052	-	3416	ENSMUSG00000085766.1	ENSMUSG00000085766	processed_transcript	2810430I11Rik	NA	0.0265655	-1.01484	-2.73687	-2.13538	0.0492812	0.850432	0.777904
ENSMUSG00000035551.6	chr4	45809468	45826923	-	3250	ENSMUSG00000035551.6	ENSMUSG00000035551	protein_coding	Igfbpl1	75426	1.65523	0.292282	3.39385	2.13536	0.0492828	0.850432	0.777904
ENSMUSG00000033427.13	chr10	75406911	75441679	+	6599	ENSMUSG00000033427.13	ENSMUSG00000033427	protein_coding	Upb1	103149	0.0335957	0.700243	-1.38323	2.13511	0.0493065	0.850432	0.777904
ENSMUSG00000027253.15	chr2	91457511	91513779	+	10504	ENSMUSG00000027253.15	ENSMUSG00000027253	protein_coding	Lrp4	228357	2.03813	-0.139932	5.22867	-2.1345	0.0493638	0.850432	0.777904
ENSMUSG00000001128.7	chrX	20925454	20931555	-	1736	ENSMUSG00000001128.7	ENSMUSG00000001128	protein_coding	Cfp	18636	1.44612	-0.325059	1.87434	-2.13432	0.0493799	0.850432	0.777904
ENSMUSG00000106732.1	chr5	66429917	66432126	-	2210	ENSMUSG00000106732.1	ENSMUSG00000106732	TEC	Gm43792	NA	0.0929756	-0.898903	-1.61336	-2.13385	0.0494247	0.850432	0.777904
ENSMUSG00000050410.15	chr17	35512734	35516824	-	1782	ENSMUSG00000050410.15	ENSMUSG00000050410	protein_coding	Tcf19	106795	1.55324	0.242462	2.11735	2.13337	0.0494695	0.850432	0.777904
ENSMUSG00000022565.15	chr15	76170974	76232574	-	18113	ENSMUSG00000022565.15	ENSMUSG00000022565	protein_coding	Plec	18810	3.32886	-0.181802	6.54962	-2.13299	0.0495049	0.850432	0.777904
ENSMUSG00000030223.14	chr6	137252319	137463233	+	6723	ENSMUSG00000030223.14	ENSMUSG00000030223	protein_coding	Ptpro	19277	10.7141	0.106537	7.15707	2.13247	0.0495541	0.850432	0.777904
ENSMUSG00000073481.9	chr1	184813068	184846451	-	6629	ENSMUSG00000073481.9	ENSMUSG00000073481	protein_coding	2020-03-02	67247	2.24027	0.105092	4.76941	2.13198	0.0496001	0.850432	0.777904
ENSMUSG00000106651.1	chr3	55517569	55519586	+	2018	ENSMUSG00000106651.1	ENSMUSG00000106651	TEC	Gm42608	NA	1.41829	-0.272481	2.49242	-2.13194	0.0496039	0.850432	0.777904
ENSMUSG00000039079.1	chr8	122356967	122360746	-	1340	ENSMUSG00000039079.1	ENSMUSG00000039079	protein_coding	Trhr2	170732	0.131912	0.663322	-1.53667	2.13189	0.0496093	0.850432	0.777904
ENSMUSG00000022505.8	chr16	10281749	10313968	-	3440	ENSMUSG00000022505.8	ENSMUSG00000022505	protein_coding	Emp2	13731	7.3392	0.114001	5.27758	2.13101	0.0496917	0.850432	0.777904
ENSMUSG00000047904.6	chr11	113619342	113626028	+	2143	ENSMUSG00000047904.6	ENSMUSG00000047904	protein_coding	Sstr2	20606	7.05743	-0.113252	4.91441	-2.13054	0.0497363	0.850432	0.777904
ENSMUSG00000101006.1	chr1	124615191	124615596	-	339	ENSMUSG00000101006.1	ENSMUSG00000101006	processed_pseudogene	Gm28299	NA	4.47156	-0.493243	1.53186	-2.13023	0.0497651	0.850432	0.777904
ENSMUSG00000028790.13	chr4	129703164	129742303	-	6419	ENSMUSG00000028790.13	ENSMUSG00000028790	protein_coding	Khdrbs1	20218	8.6424	0.0874424	6.69086	2.13018	0.0497699	0.850432	0.777904
ENSMUSG00000020109.13	chr10	59879556	59899302	+	3369	ENSMUSG00000020109.13	ENSMUSG00000020109	protein_coding	Dnajb12	56709	4.73249	-0.109552	4.88596	-2.12944	0.0498399	0.850432	0.777904
ENSMUSG00000056771.7	chr6	128187818	128200623	-	2346	ENSMUSG00000056771.7	ENSMUSG00000056771	lincRNA	Gm10010	NA	1.4064	-0.210524	2.71237	-2.12894	0.0498878	0.850432	0.777904
ENSMUSG00000048826.6	chr17	14195231	14203831	-	2808	ENSMUSG00000048826.6	ENSMUSG00000048826	protein_coding	Dact2	240025	5.75416	-0.230416	4.99202	-2.12846	0.0499332	0.850432	0.777904
ENSMUSG00000064496.1	chr12	109651424	109651496	+	73	ENSMUSG00000064496.1	ENSMUSG00000064496	snoRNA	DQ267101	NA	6.32651	-0.674642	-0.231032	-2.12843	0.0499363	0.850432	0.777904
ENSMUSG00000009569.14	chr16	13256481	13417529	+	8990	ENSMUSG00000009569.14	ENSMUSG00000009569	protein_coding	Mkl2	239719	8.65694	-0.123948	7.24936	-2.12836	0.049943	0.850432	0.777904

## Sheet: nPM, blood, no sex int p<0.05
	Chr	Start	End	Strand	Length	gencodeID	ensemblID	gene_type	Symbol	EntrezID	meanExprs	logFC	AveExpr	t	P.Value	adj.P.Val	qval
ENSMUSG00000099250.1	NA	NA	NA	NA	NA	NA	NA	NA	NA	NA	NA	-1.18675	12.121	-5.22011	5.18612e-05	0.517419	0.517419
ENSMUSG00000026708.16	chr2	164613522	164618212	+	984	ENSMUSG00000070531.4	ENSMUSG00000070531	protein_coding	Wfdc6b	433502	0	-1.36939	-0.909386	-3.79993	0.00124586	0.99823	0.99823
ENSMUSG00000058385.7	NA	NA	NA	NA	NA	NA	NA	NA	NA	NA	NA	-1.02503	1.13087	-3.59466	0.00198134	0.99823	0.99823
ENSMUSG00000061311.6	chr5	75152292	75198215	+	10024	ENSMUSG00000029231.15	ENSMUSG00000029231	protein_coding	Pdgfra	18595	8.27721	-1.46031	0.594946	-3.48069	0.00256152	0.99823	0.99823
ENSMUSG00000033902.11	chr5	117091680	117116113	-	11321	ENSMUSG00000066900.11	ENSMUSG00000066900	protein_coding	Suds3	71954	5.10114	1.76471	-1.73909	3.45242	0.00272969	0.99823	0.99823
ENSMUSG00000018395.19	NA	NA	NA	NA	NA	NA	NA	NA	NA	NA	NA	1.00556	0.0255382	3.44354	0.00278474	0.99823	0.99823
ENSMUSG00000024049.14	NA	NA	NA	NA	NA	NA	NA	NA	NA	NA	NA	1.35447	-0.067405	3.35909	0.00336603	0.99823	0.99823
ENSMUSG00000061615.2	NA	NA	NA	NA	NA	NA	NA	NA	NA	NA	NA	-1.12712	0.0111345	-3.34511	0.00347309	0.99823	0.99823
ENSMUSG00000068855.3	chr7	114415281	114539251	+	9114	ENSMUSG00000030671.9	ENSMUSG00000030671	protein_coding	Pde3b	18576	1.14381	-1.11103	0.2758	-3.31472	0.00371769	0.99823	0.99823
ENSMUSG00000065176.1	NA	NA	NA	NA	NA	NA	NA	NA	NA	NA	NA	-1.25983	-0.914322	-3.31393	0.00372425	0.99823	0.99823
ENSMUSG00000040249.15	NA	NA	NA	NA	NA	NA	NA	NA	NA	NA	NA	0.609039	2.75627	3.30268	0.00381918	0.99823	0.99823
ENSMUSG00000019782.9	NA	NA	NA	NA	NA	NA	NA	NA	NA	NA	NA	-1.12368	-0.230462	-3.29967	0.00384493	0.99823	0.99823
ENSMUSG00000039126.9	NA	NA	NA	NA	NA	NA	NA	NA	NA	NA	NA	1.64708	-1.02336	3.29487	0.00388646	0.99823	0.99823
ENSMUSG00000035944.17	NA	NA	NA	NA	NA	NA	NA	NA	NA	NA	NA	-0.927625	-0.00913328	-3.27642	0.00405003	0.99823	0.99823
ENSMUSG00000095590.1	NA	NA	NA	NA	NA	NA	NA	NA	NA	NA	NA	-1.37522	0.272104	-3.26355	0.00416817	0.99823	0.99823
ENSMUSG00000007872.3	chr10	129842020	129845997	-	1233	ENSMUSG00000049052.3	ENSMUSG00000049052	protein_coding	Olfr812	258791	0	-1.39071	-1.29468	-3.23861	0.00440667	0.99823	0.99823
ENSMUSG00000019809.16	NA	NA	NA	NA	NA	NA	NA	NA	NA	NA	NA	1.15357	-1.10936	3.2085	0.00471247	0.99823	0.99823
ENSMUSG00000023087.15	chr7	25897620	25926624	+	2112	ENSMUSG00000030483.14	ENSMUSG00000030483	protein_coding	Cyp2b10	13088	0.107948	1.00032	0.462598	3.19546	0.00485131	0.99823	0.99823
ENSMUSG00000095217.1	NA	NA	NA	NA	NA	NA	NA	NA	NA	NA	NA	-0.647293	2.10671	-3.18918	0.00491957	0.99823	0.99823
ENSMUSG00000077391.1	NA	NA	NA	NA	NA	NA	NA	NA	NA	NA	NA	-0.843953	0.568124	-3.1531	0.00533036	0.99823	0.99823
ENSMUSG00000030156.5	chr18	69925426	69969484	+	2440	ENSMUSG00000038903.13	ENSMUSG00000038903	protein_coding	Ccdc68	381175	0.180547	-1.17868	-0.326151	-3.1398	0.00549007	0.99823	0.99823
ENSMUSG00000094338.1	NA	NA	NA	NA	NA	NA	NA	NA	NA	NA	NA	-0.735284	0.605579	-3.12018	0.00573422	0.99823	0.99823
ENSMUSG00000074896.3	NA	NA	NA	NA	NA	NA	NA	NA	NA	NA	NA	-1.57198	-1.51518	-3.11004	0.00586451	0.99823	0.99823
ENSMUSG00000088088.1	chr9	42412316	42507809	-	5556	ENSMUSG00000037287.14	ENSMUSG00000037287	protein_coding	Tbcel	272589	9.07551	-0.772435	6.58805	-3.10871	0.00588179	0.99823	0.99823
ENSMUSG00000031262.12	NA	NA	NA	NA	NA	NA	NA	NA	NA	NA	NA	-0.843823	0.264875	-3.106	0.00591717	0.99823	0.99823
ENSMUSG00000018541.10	NA	NA	NA	NA	NA	NA	NA	NA	NA	NA	NA	-1.11256	-0.983499	-3.08744	0.00616535	0.99823	0.99823
ENSMUSG00000050106.17	NA	NA	NA	NA	NA	NA	NA	NA	NA	NA	NA	-0.657276	0.989766	-3.08665	0.00617617	0.99823	0.99823
ENSMUSG00000069272.5	NA	NA	NA	NA	NA	NA	NA	NA	NA	NA	NA	-1.25499	-0.922752	-3.03325	0.00694921	0.99823	0.99823
ENSMUSG00000048796.7	chr7	144577318	144582463	-	3903	ENSMUSG00000031077.7	ENSMUSG00000031077	protein_coding	Fadd	14082	0.435186	-1.05791	-0.793975	-3.00493	0.00739648	0.99823	0.99823
ENSMUSG00000033970.15	chr15	40655042	41104592	+	4974	ENSMUSG00000022306.8	ENSMUSG00000022306	protein_coding	Zfpm2	22762	2.602	-1.1518	-1.5149	-2.99093	0.00762778	0.99823	0.99823
ENSMUSG00000068270.15	NA	NA	NA	NA	NA	NA	NA	NA	NA	NA	NA	1.52329	-2.07772	2.98992	0.00764468	0.99823	0.99823
ENSMUSG00000044092.8	chr14	64075438	64090162	-	1403	ENSMUSG00000034623.14	ENSMUSG00000034623	protein_coding	Prss55	71037	0.0170955	1.45822	-2.04792	2.98809	0.00767548	0.99823	0.99823
ENSMUSG00000061991.2	NA	NA	NA	NA	NA	NA	NA	NA	NA	NA	NA	-1.27607	-0.680577	-2.9844	0.00773801	0.99823	0.99823
ENSMUSG00000093843.1	chr2	4881564	4910557	+	5925	ENSMUSG00000026662.13	ENSMUSG00000026662	protein_coding	Sephs1	109079	5.50488	-0.926204	1.40065	-2.96502	0.00807439	0.99823	0.99823
ENSMUSG00000027286.16	chr5	120458186	120472810	-	1497	ENSMUSG00000029596.13	ENSMUSG00000029596	protein_coding	Sdsl	257635	0.288268	-1.40301	-1.94856	-2.95345	0.00828194	0.99823	0.99823
ENSMUSG00000039783.15	chr3	57285611	57301988	-	4163	ENSMUSG00000027800.14	ENSMUSG00000027800	protein_coding	Tm4sf1	17112	0.986401	-1.17366	-0.603721	-2.93922	0.00854427	0.99823	0.99823
ENSMUSG00000080712.3	NA	NA	NA	NA	NA	NA	NA	NA	NA	NA	NA	-1.24035	-1.28762	-2.9187	0.00893675	0.99823	0.99823
ENSMUSG00000030589.15	NA	NA	NA	NA	NA	NA	NA	NA	NA	NA	NA	0.886769	-0.325147	2.90827	0.00914289	0.99823	0.99823
ENSMUSG00000026162.7	chr2	23115606	23156024	-	5777	ENSMUSG00000026779.6	ENSMUSG00000026779	protein_coding	Mastl	67121	0.739022	-0.728996	0.273381	-2.9057	0.00919441	0.99823	0.99823
ENSMUSG00000075031.3	NA	NA	NA	NA	NA	NA	NA	NA	NA	NA	NA	-0.64268	2.39807	-2.89717	0.00936726	0.99823	0.99823
ENSMUSG00000026035.15	chr1	166483613	166497588	-	1744	ENSMUSG00000086056.1	ENSMUSG00000086056	protein_coding	Gm4846	226601	0.00143009	0.846053	0.0912808	2.86947	0.00995045	0.99823	0.99823
ENSMUSG00000052675.10	chrX	141475385	141689234	+	6718	ENSMUSG00000031274.16	ENSMUSG00000031274	protein_coding	Col4a5	12830	1.24295	1.46436	-2.07412	2.84905	0.0104028	0.99823	0.99823
ENSMUSG00000034259.7	NA	NA	NA	NA	NA	NA	NA	NA	NA	NA	NA	-1.33613	-1.74439	-2.8431	0.0105382	0.99823	0.99823
ENSMUSG00000004612.9	NA	NA	NA	NA	NA	NA	NA	NA	NA	NA	NA	-1.21513	-1.09847	-2.82899	0.0108663	0.99823	0.99823
ENSMUSG00000030516.14	NA	NA	NA	NA	NA	NA	NA	NA	NA	NA	NA	1.08805	-0.862005	2.82621	0.0109319	0.99823	0.99823
ENSMUSG00000053453.8	NA	NA	NA	NA	NA	NA	NA	NA	NA	NA	NA	-0.751785	0.342199	-2.82612	0.0109342	0.99823	0.99823
ENSMUSG00000020864.13	NA	NA	NA	NA	NA	NA	NA	NA	NA	NA	NA	0.823106	0.515445	2.81868	0.0111122	0.99823	0.99823
ENSMUSG00000069266.5	NA	NA	NA	NA	NA	NA	NA	NA	NA	NA	NA	-0.654674	0.840599	-2.81724	0.0111468	0.99823	0.99823
ENSMUSG00000025266.11	NA	NA	NA	NA	NA	NA	NA	NA	NA	NA	NA	0.611716	1.33579	2.8111	0.0112961	0.99823	0.99823
ENSMUSG00000076934.2	NA	NA	NA	NA	NA	NA	NA	NA	NA	NA	NA	-1.18295	-0.719947	-2.79276	0.0117539	0.99823	0.99823
ENSMUSG00000059555.6	chr4	34768664	34778423	-	1510	ENSMUSG00000028295.14	ENSMUSG00000028295	protein_coding	Smim8	66291	4.24203	-0.710516	0.498915	-2.79195	0.0117747	0.99823	0.99823
ENSMUSG00000064380.1	NA	NA	NA	NA	NA	NA	NA	NA	NA	NA	NA	-0.728246	1.02248	-2.778	0.0121353	0.99823	0.99823
ENSMUSG00000043740.14	NA	NA	NA	NA	NA	NA	NA	NA	NA	NA	NA	0.884976	-0.363811	2.77634	0.0121788	0.99823	0.99823
ENSMUSG00000064168.4	NA	NA	NA	NA	NA	NA	NA	NA	NA	NA	NA	-0.752242	0.940912	-2.77046	0.0123346	0.99823	0.99823
ENSMUSG00000018899.16	NA	NA	NA	NA	NA	NA	NA	NA	NA	NA	NA	-0.762035	1.05214	-2.76883	0.012378	0.99823	0.99823
ENSMUSG00000045826.8	NA	NA	NA	NA	NA	NA	NA	NA	NA	NA	NA	-0.801755	0.791036	-2.76049	0.0126029	0.99823	0.99823
ENSMUSG00000054178.1	NA	NA	NA	NA	NA	NA	NA	NA	NA	NA	NA	1.13716	-1.7396	2.75919	0.0126384	0.99823	0.99823
ENSMUSG00000000627.15	chr17	28691342	28748404	+	4361	ENSMUSG00000053436.14	ENSMUSG00000053436	protein_coding	Mapk14	26416	6.30566	1.42138	-2.38711	2.75566	0.012735	0.99823	0.99823
ENSMUSG00000016206.6	NA	NA	NA	NA	NA	NA	NA	NA	NA	NA	NA	-1.06936	-1.25358	-2.74707	0.0129729	0.99823	0.99823
ENSMUSG00000096807.1	NA	NA	NA	NA	NA	NA	NA	NA	NA	NA	NA	-0.682485	1.29713	-2.74636	0.0129927	0.99823	0.99823
ENSMUSG00000062753.13	NA	NA	NA	NA	NA	NA	NA	NA	NA	NA	NA	1.18483	-1.66687	2.74318	0.0130822	0.99823	0.99823
ENSMUSG00000034412.13	NA	NA	NA	NA	NA	NA	NA	NA	NA	NA	NA	-1.53434	-2.1965	-2.73344	0.0133592	0.99823	0.99823
ENSMUSG00000052920.14	NA	NA	NA	NA	NA	NA	NA	NA	NA	NA	NA	1.29624	-0.93734	2.73144	0.0134169	0.99823	0.99823
ENSMUSG00000015314.10	chr3	29951296	30548008	-	12427	ENSMUSG00000027684.16	ENSMUSG00000027684	protein_coding	Mecom	14013	0.204194	-0.851835	1.06151	-2.72097	0.0137226	0.99823	0.99823
ENSMUSG00000061086.12	NA	NA	NA	NA	NA	NA	NA	NA	NA	NA	NA	-1.48666	-2.28793	-2.72047	0.0137374	0.99823	0.99823
ENSMUSG00000033295.13	chr10	75937723	75940672	-	1221	ENSMUSG00000050157.5	ENSMUSG00000050157	antisense	Gm867	333670	1.05246	1.6923	-1.57699	2.71779	0.0138168	0.99823	0.99823
ENSMUSG00000026181.11	NA	NA	NA	NA	NA	NA	NA	NA	NA	NA	NA	-1.00849	-0.52978	-2.71555	0.0138833	0.99823	0.99823
ENSMUSG00000070880.10	chr4	134930898	134937548	+	2043	ENSMUSG00000028821.8	ENSMUSG00000028821	protein_coding	Syf2	68592	7.75638	0.767009	0.422187	2.71466	0.01391	0.99823	0.99823
ENSMUSG00000017386.10	NA	NA	NA	NA	NA	NA	NA	NA	NA	NA	NA	-0.84766	-0.363237	-2.70969	0.0140592	0.99823	0.99823
ENSMUSG00000054648.7	NA	NA	NA	NA	NA	NA	NA	NA	NA	NA	NA	-0.909549	-0.597615	-2.70879	0.0140864	0.99823	0.99823
ENSMUSG00000009614.16	chr4	46489248	46503632	+	4581	ENSMUSG00000028334.10	ENSMUSG00000028334	protein_coding	Nans	94181	4.22288	1.05551	-1.0261	2.70144	0.0143102	0.99823	0.99823
ENSMUSG00000029923.4	chr15	100227819	100261244	+	3060	ENSMUSG00000023027.12	ENSMUSG00000023027	protein_coding	Atf1	11908	1.80686	-1.23606	-1.77871	-2.69903	0.0143843	0.99823	0.99823
ENSMUSG00000039629.14	chr15	84192233	84214303	+	1673	ENSMUSG00000022437.6	ENSMUSG00000022437	protein_coding	Samm50	68653	20.7349	-0.957987	-0.332258	-2.69412	0.0145366	0.99823	0.99823
ENSMUSG00000036833.16	chr4	33132521	33163588	+	2286	ENSMUSG00000028280.9	ENSMUSG00000028280	protein_coding	Gabrr1	14408	0.0421391	-0.586273	1.43332	-2.69246	0.0145885	0.99823	0.99823
ENSMUSG00000070034.13	chr2	31245823	31295989	+	4653	ENSMUSG00000062661.6	ENSMUSG00000062661	protein_coding	Ncs1	14299	21.9286	-0.655904	1.35512	-2.68787	0.0147327	0.99823	0.99823
ENSMUSG00000061536.12	NA	NA	NA	NA	NA	NA	NA	NA	NA	NA	NA	1.12815	-1.41385	2.67703	0.0150787	0.99823	0.99823
ENSMUSG00000017679.16	chr6	83156404	83162945	+	2221	ENSMUSG00000030030.5	ENSMUSG00000030030	protein_coding	1700003E16Rik	71837	3.27679	-0.770222	0.638789	-2.67552	0.0151274	0.99823	0.99823
ENSMUSG00000025280.7	NA	NA	NA	NA	NA	NA	NA	NA	NA	NA	NA	-0.999693	-0.28226	-2.67442	0.015163	0.99823	0.99823
ENSMUSG00000070699.5	chrY	81458007	81484087	+	924	ENSMUSG00000099894.1	ENSMUSG00000099894	protein_coding	Gm20911	108168582	0	-1.14557	-2.51206	-2.67154	0.015257	0.99823	0.99823
ENSMUSG00000023967.9	NA	NA	NA	NA	NA	NA	NA	NA	NA	NA	NA	-1.21602	-1.71507	-2.67033	0.0152964	0.99823	0.99823
ENSMUSG00000069300.3	NA	NA	NA	NA	NA	NA	NA	NA	NA	NA	NA	-0.764554	0.541541	-2.66503	0.0154707	0.99823	0.99823
ENSMUSG00000020133.8	NA	NA	NA	NA	NA	NA	NA	NA	NA	NA	NA	-0.820181	-0.474501	-2.65278	0.015881	0.99823	0.99823
ENSMUSG00000022364.14	NA	NA	NA	NA	NA	NA	NA	NA	NA	NA	NA	0.922534	-0.199547	2.64567	0.0161238	0.99823	0.99823
ENSMUSG00000029290.12	chr13	40859768	40960891	+	7038	ENSMUSG00000021360.15	ENSMUSG00000021360	protein_coding	Gcnt2	14538	1.57118	-0.902867	-0.76925	-2.63286	0.01657	0.99823	0.99823
ENSMUSG00000032046.15	chr6	29768011	29912310	+	18255	ENSMUSG00000029772.17	ENSMUSG00000029772	protein_coding	Ahcyl2	74340	2.33223	0.885409	0.0629649	2.63116	0.0166302	0.99823	0.99823
ENSMUSG00000029726.16	chr14	56402697	56525032	+	5148	ENSMUSG00000000365.8	ENSMUSG00000000365	protein_coding	Rnf17	30054	0.187727	-0.702337	0.360312	-2.62913	0.0167019	0.99823	0.99823
ENSMUSG00000000600.15	chr11	70212752	70216417	+	2554	ENSMUSG00000040938.16	ENSMUSG00000040938	protein_coding	Slc16a11	216867	1.17589	0.573066	1.70311	2.60803	0.0174687	0.99823	0.99823
ENSMUSG00000003308.14	NA	NA	NA	NA	NA	NA	NA	NA	NA	NA	NA	-0.725816	0.0456949	-2.60666	0.0175195	0.99823	0.99823
ENSMUSG00000009418.15	chr2	122765237	122809569	+	4084	ENSMUSG00000005803.14	ENSMUSG00000005803	protein_coding	Sqor	59010	0.448123	0.930722	0.539753	2.59766	0.0178577	0.99823	0.99823
ENSMUSG00000078763.2	NA	NA	NA	NA	NA	NA	NA	NA	NA	NA	NA	-0.632946	1.16326	-2.59433	0.0179843	0.99823	0.99823
ENSMUSG00000004069.16	NA	NA	NA	NA	NA	NA	NA	NA	NA	NA	NA	1.02494	-0.663499	2.59391	0.0180001	0.99823	0.99823
ENSMUSG00000039929.14	NA	NA	NA	NA	NA	NA	NA	NA	NA	NA	NA	0.992092	-0.729762	2.59178	0.0180818	0.99823	0.99823
ENSMUSG00000087968.1	chr2	36812149	36813090	-	942	ENSMUSG00000075384.1	ENSMUSG00000075384	protein_coding	Olfr3	18328	0	-0.678654	2.45467	-2.58878	0.0181969	0.99823	0.99823
ENSMUSG00000000253.12	NA	NA	NA	NA	NA	NA	NA	NA	NA	NA	NA	0.691846	1.51358	2.58868	0.0182009	0.99823	0.99823
ENSMUSG00000025178.8	NA	NA	NA	NA	NA	NA	NA	NA	NA	NA	NA	1.17647	-0.402624	2.58613	0.0182996	0.99823	0.99823
ENSMUSG00000109429.1	NA	NA	NA	NA	NA	NA	NA	NA	NA	NA	NA	0.795088	-0.201261	2.56982	0.0189423	0.99823	0.99823
ENSMUSG00000062727.4	NA	NA	NA	NA	NA	NA	NA	NA	NA	NA	NA	-0.823606	0.145958	-2.56883	0.0189821	0.99823	0.99823
ENSMUSG00000029125.14	chr11	106394650	106487852	-	8173	ENSMUSG00000020715.9	ENSMUSG00000020715	protein_coding	Ern1	78943	0.793142	0.932157	-0.856008	2.56593	0.0190988	0.99823	0.99823
ENSMUSG00000024792.8	NA	NA	NA	NA	NA	NA	NA	NA	NA	NA	NA	1.25937	-2.2318	2.56034	0.019326	0.99823	0.99823
ENSMUSG00000005763.15	chr2	176473278	176486783	-	2774	ENSMUSG00000078881.10	ENSMUSG00000078881	protein_coding	Gm14434	668039	0.0343161	-0.917676	0.443863	-2.55999	0.0193401	0.99823	0.99823
ENSMUSG00000066979.6	NA	NA	NA	NA	NA	NA	NA	NA	NA	NA	NA	-0.628282	0.813705	-2.55813	0.0194162	0.99823	0.99823
ENSMUSG00000025059.16	NA	NA	NA	NA	NA	NA	NA	NA	NA	NA	NA	0.751836	-0.17812	2.55514	0.0195393	0.99823	0.99823
ENSMUSG00000064208.5	NA	NA	NA	NA	NA	NA	NA	NA	NA	NA	NA	1.37978	-2.52407	2.55319	0.0196199	0.99823	0.99823
ENSMUSG00000062604.11	chr11	87737552	87743623	+	942	ENSMUSG00000020485.14	ENSMUSG00000020485	protein_coding	Supt4a	20922	21.1866	0.723741	2.25054	2.55059	0.0197278	0.99823	0.99823
ENSMUSG00000017652.16	chr6	87887814	87913595	+	11011	ENSMUSG00000030058.17	ENSMUSG00000030058	protein_coding	Copg1	54161	9.0528	1.28652	-2.56502	2.55029	0.0197405	0.99823	0.99823
ENSMUSG00000074358.9	chrX	78449613	78583896	-	11614	ENSMUSG00000047996.16	ENSMUSG00000047996	protein_coding	Prrg1	546336	0.321105	-0.991507	-1.49595	-2.54644	0.0199014	0.99823	0.99823
ENSMUSG00000028811.11	chr10	97565501	97572703	+	2075	ENSMUSG00000036446.4	ENSMUSG00000036446	protein_coding	Lum	17022	3.76972	0.68923	0.269905	2.54465	0.0199766	0.99823	0.99823
ENSMUSG00000026815.14	chr4	52596274	52612430	+	2777	ENSMUSG00000028314.6	ENSMUSG00000028314	protein_coding	Toporsl	68274	0.00116786	-0.745593	0.391359	-2.54142	0.020113	0.99823	0.99823
ENSMUSG00000031617.16	NA	NA	NA	NA	NA	NA	NA	NA	NA	NA	NA	-1.19319	-1.12732	-2.53712	0.0202964	0.99823	0.99823
ENSMUSG00000029298.15	chr13	36117411	36537592	+	2125	ENSMUSG00000021420.12	ENSMUSG00000021420	protein_coding	Fars2	69955	6.95477	-0.698233	0.953764	-2.53382	0.0204377	0.99823	0.99823
ENSMUSG00000042249.11	chr13	67405722	67421418	-	3321	ENSMUSG00000055560.7	ENSMUSG00000055560	protein_coding	Zfp459	328274	0.611742	0.631714	0.576044	2.53256	0.020492	0.99823	0.99823
ENSMUSG00000014554.13	chr17	31386234	31476310	+	2834	ENSMUSG00000041119.11	ENSMUSG00000041119	protein_coding	Pde9a	18585	4.03269	-0.934006	-0.624266	-2.5313	0.0205468	0.99823	0.99823
ENSMUSG00000056209.7	NA	NA	NA	NA	NA	NA	NA	NA	NA	NA	NA	-1.04327	-1.11839	-2.51629	0.0212056	0.99823	0.99823
ENSMUSG00000071847.12	NA	NA	NA	NA	NA	NA	NA	NA	NA	NA	NA	1.47395	-1.22593	2.50647	0.0216479	0.99823	0.99823
ENSMUSG00000022799.4	NA	NA	NA	NA	NA	NA	NA	NA	NA	NA	NA	0.710879	0.310381	2.50544	0.0216944	0.99823	0.99823
ENSMUSG00000027905.15	chr7	140847805	140851018	+	2064	ENSMUSG00000025482.11	ENSMUSG00000025482	protein_coding	Odf3	69287	0.0193972	-0.777761	-0.115158	-2.50404	0.0217583	0.99823	0.99823
ENSMUSG00000099021.1	NA	NA	NA	NA	NA	NA	NA	NA	NA	NA	NA	-0.676361	13.0529	-2.50014	0.021937	0.99823	0.99823
ENSMUSG00000101609.1	NA	NA	NA	NA	NA	NA	NA	NA	NA	NA	NA	0.53596	2.30396	2.4938	0.0222305	0.99823	0.99823
ENSMUSG00000026193.15	chr1	195036826	195092249	-	7603	ENSMUSG00000016493.13	ENSMUSG00000016493	protein_coding	Cd46	17221	0.84499	0.474499	2.92346	2.48831	0.0224878	0.99823	0.99823
ENSMUSG00000031095.15	NA	NA	NA	NA	NA	NA	NA	NA	NA	NA	NA	-0.690613	0.695006	-2.4879	0.0225072	0.99823	0.99823
ENSMUSG00000051671.7	NA	NA	NA	NA	NA	NA	NA	NA	NA	NA	NA	-1.21502	-2.65135	-2.48314	0.0227324	0.99823	0.99823
ENSMUSG00000032332.17	NA	NA	NA	NA	NA	NA	NA	NA	NA	NA	NA	0.872844	-0.83656	2.48189	0.0227921	0.99823	0.99823
ENSMUSG00000073002.9	chr17	24696234	24700529	+	3013	ENSMUSG00000019320.13	ENSMUSG00000019320	protein_coding	Noxo1	71893	0.251398	-0.944295	-0.844648	-2.48096	0.0228367	0.99823	0.99823
ENSMUSG00000103529.1	chr12	86947043	86965362	+	4863	ENSMUSG00000034157.12	ENSMUSG00000034157	protein_coding	Cipc	217732	7.71157	-0.605191	0.730307	-2.47968	0.0228977	0.99823	0.99823
ENSMUSG00000033478.4	NA	NA	NA	NA	NA	NA	NA	NA	NA	NA	NA	-0.420578	2.34811	-2.47918	0.0229218	0.99823	0.99823
ENSMUSG00000045106.12	chr5	88886818	89239653	+	10815	ENSMUSG00000060961.14	ENSMUSG00000060961	protein_coding	Slc4a4	54403	6.62599	1.28361	-2.15658	2.47791	0.0229826	0.99823	0.99823
ENSMUSG00000071652.6	NA	NA	NA	NA	NA	NA	NA	NA	NA	NA	NA	-0.997586	-1.42483	-2.47715	0.0230194	0.99823	0.99823
ENSMUSG00000022824.12	NA	NA	NA	NA	NA	NA	NA	NA	NA	NA	NA	1.21945	-1.47971	2.47436	0.0231539	0.99823	0.99823
ENSMUSG00000029765.12	chr15	89472476	89477425	-	3680	ENSMUSG00000022620.14	ENSMUSG00000022620	protein_coding	Arsa	11883	3.95587	0.516038	2.45881	2.4694	0.0233953	0.99823	0.99823
ENSMUSG00000023809.9	NA	NA	NA	NA	NA	NA	NA	NA	NA	NA	NA	1.03098	-0.990548	2.46763	0.0234819	0.99823	0.99823
ENSMUSG00000069539.11	NA	NA	NA	NA	NA	NA	NA	NA	NA	NA	NA	0.520976	1.8382	2.46708	0.0235087	0.99823	0.99823
ENSMUSG00000045917.17	chr9	83390293	83441127	-	6306	ENSMUSG00000032258.15	ENSMUSG00000032258	protein_coding	Lca5	75782	1.08614	0.959035	-1.30484	2.46502	0.02361	0.99823	0.99823
ENSMUSG00000039156.19	chr12	4133103	4213525	+	6246	ENSMUSG00000020654.15	ENSMUSG00000020654	protein_coding	Adcy3	104111	4.65963	0.779338	-0.0241568	2.4635	0.0236852	0.99823	0.99823
ENSMUSG00000025997.13	chr1	191821444	191833050	+	4516	ENSMUSG00000026622.15	ENSMUSG00000026622	protein_coding	Nek2	18005	0.705624	-0.739295	0.241087	-2.45855	0.0239314	0.99823	0.99823
ENSMUSG00000041827.15	chr13	80883384	80896035	+	6259	ENSMUSG00000074794.9	ENSMUSG00000074794	protein_coding	Arrdc3	105171	6.06927	-1.03492	-0.625396	-2.45174	0.0242735	0.99823	0.99823
ENSMUSG00000031021.13	NA	NA	NA	NA	NA	NA	NA	NA	NA	NA	NA	0.615048	0.631736	2.44891	0.0244173	0.99823	0.99823
ENSMUSG00000030055.16	chr17	35533201	35534647	+	843	ENSMUSG00000024409.8	ENSMUSG00000024409	protein_coding	Psors1c2	57390	1.26059	-0.802201	0.161783	-2.44823	0.0244516	0.99823	0.99823
ENSMUSG00000022772.11	NA	NA	NA	NA	NA	NA	NA	NA	NA	NA	NA	0.859514	-0.415502	2.44369	0.0246841	0.99823	0.99823
ENSMUSG00000056608.14	NA	NA	NA	NA	NA	NA	NA	NA	NA	NA	NA	0.500758	1.94893	2.44323	0.0247074	0.99823	0.99823
ENSMUSG00000047824.13	chr7	100159277	100161365	+	1663	ENSMUSG00000030725.4	ENSMUSG00000030725	protein_coding	Lipt2	67164	1.25483	0.705662	0.160804	2.43799	0.0249784	0.99823	0.99823
ENSMUSG00000052336.6	NA	NA	NA	NA	NA	NA	NA	NA	NA	NA	NA	0.613259	0.438226	2.43516	0.0251259	0.99823	0.99823
ENSMUSG00000000682.7	chr10	128232065	128252941	+	6115	ENSMUSG00000039994.15	ENSMUSG00000039994	protein_coding	Timeless	21853	0.635215	-0.574599	2.86397	-2.43395	0.0251896	0.99823	0.99823
ENSMUSG00000022960.12	NA	NA	NA	NA	NA	NA	NA	NA	NA	NA	NA	0.674424	0.529481	2.43181	0.0253016	0.99823	0.99823
ENSMUSG00000028062.15	chr7	89507783	89527187	-	3767	ENSMUSG00000039405.7	ENSMUSG00000039405	protein_coding	Prss23	76453	0.71154	1.02165	-0.955821	2.42858	0.0254721	0.99823	0.99823
ENSMUSG00000064856.1	NA	NA	NA	NA	NA	NA	NA	NA	NA	NA	NA	-0.893803	2.56071	-2.42747	0.0255307	0.99823	0.99823
ENSMUSG00000031148.14	NA	NA	NA	NA	NA	NA	NA	NA	NA	NA	NA	-0.755475	-0.25421	-2.42528	0.0256472	0.99823	0.99823
ENSMUSG00000019979.12	NA	NA	NA	NA	NA	NA	NA	NA	NA	NA	NA	0.483904	1.37544	2.42281	0.0257791	0.99823	0.99823
ENSMUSG00000043929.16	NA	NA	NA	NA	NA	NA	NA	NA	NA	NA	NA	1.08412	-0.763676	2.42259	0.0257908	0.99823	0.99823
ENSMUSG00000026020.9	chr1	171250421	171260637	+	4810	ENSMUSG00000006403.12	ENSMUSG00000006403	protein_coding	Adamts4	240913	0.837356	-0.550679	0.856634	-2.42098	0.0258774	0.99823	0.99823
ENSMUSG00000092086.1	NA	NA	NA	NA	NA	NA	NA	NA	NA	NA	NA	0.790631	0.304601	2.41825	0.0260245	0.99823	0.99823
ENSMUSG00000045482.16	chr14	86655367	87141224	-	4584	ENSMUSG00000022021.13	ENSMUSG00000022021	protein_coding	Diaph3	56419	12.3708	0.547528	2.08155	2.41674	0.0261062	0.99823	0.99823
ENSMUSG00000045382.6	chr2	107056140	107059656	-	1600	ENSMUSG00000027120.6	ENSMUSG00000027120	protein_coding	Fshb	14308	0.000779399	-0.547828	1.1059	-2.41248	0.0263379	0.99823	0.99823
ENSMUSG00000027522.15	chr6	118427319	118455528	-	5039	ENSMUSG00000030145.14	ENSMUSG00000030145	protein_coding	Zfp248	72720	1.59401	0.50932	1.30362	2.41221	0.0263524	0.99823	0.99823
ENSMUSG00000042724.7	NA	NA	NA	NA	NA	NA	NA	NA	NA	NA	NA	0.937072	-0.813219	2.4084	0.0265613	0.99823	0.99823
ENSMUSG00000025646.8	NA	NA	NA	NA	NA	NA	NA	NA	NA	NA	NA	1.06196	-1.47495	2.40713	0.0266317	0.99823	0.99823
ENSMUSG00000032288.9	NA	NA	NA	NA	NA	NA	NA	NA	NA	NA	NA	-1.10807	-1.26631	-2.40411	0.0267988	0.99823	0.99823
ENSMUSG00000025190.13	NA	NA	NA	NA	NA	NA	NA	NA	NA	NA	NA	1.04185	-1.09188	2.39145	0.0275103	0.99823	0.99823
ENSMUSG00000052534.15	chr2	180986535	181017540	+	4193	ENSMUSG00000016356.17	ENSMUSG00000016356	protein_coding	Col20a1	73368	0.126776	0.694753	0.646815	2.38931	0.0276318	0.99823	0.99823
ENSMUSG00000019791.11	NA	NA	NA	NA	NA	NA	NA	NA	NA	NA	NA	-0.982787	-1.16147	-2.38445	0.027911	0.99823	0.99823
ENSMUSG00000028850.2	chr10	127705170	127720887	+	3386	ENSMUSG00000025401.8	ENSMUSG00000025401	protein_coding	Myo1a	432516	0.0874441	-1.17699	-2.73345	-2.37189	0.0286437	0.99823	0.99823
ENSMUSG00000029233.15	chr12	85340614	85374717	-	3526	ENSMUSG00000021248.8	ENSMUSG00000021248	protein_coding	Tmed10	68581	14.892	0.98455	-1.07807	2.36543	0.0290275	0.99823	0.99823
ENSMUSG00000045932.12	NA	NA	NA	NA	NA	NA	NA	NA	NA	NA	NA	-0.57023	1.34083	-2.35856	0.0294414	0.99823	0.99823
ENSMUSG00000078920.2	NA	NA	NA	NA	NA	NA	NA	NA	NA	NA	NA	-0.603562	1.03027	-2.358	0.0294754	0.99823	0.99823
ENSMUSG00000071451.9	NA	NA	NA	NA	NA	NA	NA	NA	NA	NA	NA	-1.02873	-1.79386	-2.35599	0.0295971	0.99823	0.99823
ENSMUSG00000028453.10	chr9	40126924	40128039	-	1116	ENSMUSG00000049073.5	ENSMUSG00000049073	protein_coding	Olfr985	258854	0.00132385	-1.02545	-1.68507	-2.35356	0.0297457	0.99823	0.99823
ENSMUSG00000081603.1	NA	NA	NA	NA	NA	NA	NA	NA	NA	NA	NA	-0.936148	-1.4258	-2.35018	0.0299527	0.99823	0.99823
ENSMUSG00000103657.1	NA	NA	NA	NA	NA	NA	NA	NA	NA	NA	NA	1.35296	-2.30496	2.34933	0.0300055	0.99823	0.99823
ENSMUSG00000085793.1	NA	NA	NA	NA	NA	NA	NA	NA	NA	NA	NA	-0.987882	-1.43276	-2.3481	0.0300812	0.99823	0.99823
ENSMUSG00000027506.15	chr6	142234227	142322981	-	3722	ENSMUSG00000063975.13	ENSMUSG00000063975	protein_coding	Slco1a5	108096	0.0512923	0.440285	1.70043	2.34316	0.0303881	0.99823	0.99823
ENSMUSG00000106438.1	chr13	38036989	38061433	+	2744	ENSMUSG00000021428.8	ENSMUSG00000021428	protein_coding	Riok1	71340	3.73663	0.984316	3.64295	2.33999	0.0305863	0.99823	0.99823
ENSMUSG00000020185.16	NA	NA	NA	NA	NA	NA	NA	NA	NA	NA	NA	-1.03634	-1.71275	-2.33972	0.0306031	0.99823	0.99823
ENSMUSG00000024353.4	NA	NA	NA	NA	NA	NA	NA	NA	NA	NA	NA	-0.772943	0.0340191	-2.33956	0.0306134	0.99823	0.99823
ENSMUSG00000031838.7	NA	NA	NA	NA	NA	NA	NA	NA	NA	NA	NA	0.447439	1.62897	2.3358	0.0308504	0.99823	0.99823
ENSMUSG00000057551.9	NA	NA	NA	NA	NA	NA	NA	NA	NA	NA	NA	-0.789229	-0.180041	-2.3354	0.0308758	0.99823	0.99823
ENSMUSG00000031824.15	NA	NA	NA	NA	NA	NA	NA	NA	NA	NA	NA	0.461347	1.59407	2.33138	0.0311316	0.99823	0.99823
ENSMUSG00000073008.11	NA	NA	NA	NA	NA	NA	NA	NA	NA	NA	NA	-0.957191	-0.299296	-2.32935	0.0312614	0.99823	0.99823
ENSMUSG00000017831.7	NA	NA	NA	NA	NA	NA	NA	NA	NA	NA	NA	0.498096	2.89616	2.32604	0.0314739	0.99823	0.99823
ENSMUSG00000040540.5	NA	NA	NA	NA	NA	NA	NA	NA	NA	NA	NA	0.812739	-0.402881	2.32509	0.0315352	0.99823	0.99823
ENSMUSG00000097705.1	NA	NA	NA	NA	NA	NA	NA	NA	NA	NA	NA	-1.00121	-0.440032	-2.31964	0.031889	0.99823	0.99823
ENSMUSG00000078651.8	NA	NA	NA	NA	NA	NA	NA	NA	NA	NA	NA	0.850279	-0.193452	2.31926	0.0319137	0.99823	0.99823
ENSMUSG00000031168.14	NA	NA	NA	NA	NA	NA	NA	NA	NA	NA	NA	1.08028	-1.16871	2.31922	0.0319164	0.99823	0.99823
ENSMUSG00000024423.5	NA	NA	NA	NA	NA	NA	NA	NA	NA	NA	NA	1.04544	-1.2535	2.31918	0.0319187	0.99823	0.99823
ENSMUSG00000066682.11	chr14	56790585	56811716	-	5541	ENSMUSG00000040123.16	ENSMUSG00000040123	protein_coding	Zmym5	219105	3.66805	0.882353	-0.945546	2.31575	0.0321438	0.99823	0.99823
ENSMUSG00000030793.4	NA	NA	NA	NA	NA	NA	NA	NA	NA	NA	NA	-0.633148	0.290724	-2.31485	0.0322029	0.99823	0.99823
ENSMUSG00000018001.18	chr14	75845093	75848525	+	2380	ENSMUSG00000060126.14	ENSMUSG00000060126	protein_coding	Tpt1	22070	328.957	-0.412297	3.21292	-2.31394	0.0322627	0.99823	0.99823
ENSMUSG00000003778.14	NA	NA	NA	NA	NA	NA	NA	NA	NA	NA	NA	0.411321	1.83056	2.31156	0.0324205	0.99823	0.99823
ENSMUSG00000022323.11	NA	NA	NA	NA	NA	NA	NA	NA	NA	NA	NA	0.615786	1.77869	2.31029	0.0325047	0.99823	0.99823
ENSMUSG00000037461.10	chr3	94372794	94398276	+	3559	ENSMUSG00000028150.14	ENSMUSG00000028150	protein_coding	Rorc	19885	0.133824	-0.464147	1.36808	-2.30774	0.0326741	0.99823	0.99823
ENSMUSG00000019986.16	NA	NA	NA	NA	NA	NA	NA	NA	NA	NA	NA	0.954524	1.40617	2.30631	0.0327698	0.99823	0.99823
ENSMUSG00000033589.3	NA	NA	NA	NA	NA	NA	NA	NA	NA	NA	NA	-1.19476	-1.65196	-2.30504	0.0328548	0.99823	0.99823
ENSMUSG00000007836.6	NA	NA	NA	NA	NA	NA	NA	NA	NA	NA	NA	-0.582059	0.932357	-2.30495	0.0328607	0.99823	0.99823
ENSMUSG00000028854.9	chr10	127380327	127499384	+	5987	ENSMUSG00000025404.15	ENSMUSG00000025404	protein_coding	R3hdm2	71750	7.00075	0.894342	-0.545976	2.30426	0.0329071	0.99823	0.99823
ENSMUSG00000033792.12	NA	NA	NA	NA	NA	NA	NA	NA	NA	NA	NA	0.602245	0.559185	2.30273	0.0330101	0.99823	0.99823
ENSMUSG00000019731.13	NA	NA	NA	NA	NA	NA	NA	NA	NA	NA	NA	0.628568	0.39883	2.29794	0.0333345	0.99823	0.99823
ENSMUSG00000071203.6	NA	NA	NA	NA	NA	NA	NA	NA	NA	NA	NA	0.816508	-0.333963	2.29608	0.0334609	0.99823	0.99823
ENSMUSG00000063021.3	NA	NA	NA	NA	NA	NA	NA	NA	NA	NA	NA	-0.658355	0.893814	-2.29514	0.0335255	0.99823	0.99823
ENSMUSG00000027933.11	chr7	102101743	102113933	+	2809	ENSMUSG00000030996.8	ENSMUSG00000030996	protein_coding	Art1	11870	0.0132652	0.746604	-0.349479	2.29393	0.0336084	0.99823	0.99823
ENSMUSG00000030223.14	chr19	8663789	8683587	+	6487	ENSMUSG00000032773.9	ENSMUSG00000032773	protein_coding	Chrm1	12669	6.74778	0.788941	-0.0531485	2.29079	0.0338236	0.99823	0.99823
ENSMUSG00000102930.1	chr1	93990509	94017147	+	9667	ENSMUSG00000073608.4	ENSMUSG00000073608	protein_coding	Gal3st2c	619597	0.00277289	1.02831	-1.98757	2.28907	0.0339425	0.99823	0.99823
ENSMUSG00000070420.4	chr14	103080239	103099566	-	5103	ENSMUSG00000022124.14	ENSMUSG00000022124	protein_coding	Fbxl3	50789	9.62668	-0.990943	-2.10529	-2.28871	0.033967	0.99823	0.99823
ENSMUSG00000039384.8	chr3	89093588	89101959	-	4208	ENSMUSG00000059743.12	ENSMUSG00000059743	protein_coding	Fdps	110196	2.42816	-1.12745	-0.914444	-2.28675	0.0341035	0.99823	0.99823
ENSMUSG00000029064.15	chr11	67455437	67688990	+	11342	ENSMUSG00000033066.15	ENSMUSG00000033066	protein_coding	Gas7	14457	21.7267	0.399003	2.73223	2.28532	0.0342024	0.99823	0.99823
ENSMUSG00000058298.7	NA	NA	NA	NA	NA	NA	NA	NA	NA	NA	NA	-0.736049	-0.0048156	-2.28179	0.0344492	0.99823	0.99823
ENSMUSG00000074203.4	NA	NA	NA	NA	NA	NA	NA	NA	NA	NA	NA	-1.0671	-2.69341	-2.27373	0.0350181	0.99823	0.99823
ENSMUSG00000038930.11	NA	NA	NA	NA	NA	NA	NA	NA	NA	NA	NA	1.0742	-2.71543	2.27333	0.0350467	0.99823	0.99823
ENSMUSG00000039530.17	NA	NA	NA	NA	NA	NA	NA	NA	NA	NA	NA	0.526721	0.864961	2.27302	0.0350687	0.99823	0.99823
ENSMUSG00000079363.7	chr13	36725625	36734477	-	1766	ENSMUSG00000039114.15	ENSMUSG00000039114	protein_coding	Nrn1	68404	9.97636	-0.659719	0.321495	-2.27002	0.0352833	0.99823	0.99823
ENSMUSG00000094377.1	chr13	93655720	93674302	-	2467	ENSMUSG00000042118.7	ENSMUSG00000042118	protein_coding	Bhmt2	64918	0.0428653	-1.00436	-0.80553	-2.26946	0.0353234	0.99823	0.99823
ENSMUSG00000039270.9	chr9	92275602	92297752	+	3180	ENSMUSG00000032372.14	ENSMUSG00000032372	protein_coding	Plscr2	18828	0.0815694	0.624243	0.458845	2.26633	0.0355482	0.99823	0.99823
ENSMUSG00000020361.13	NA	NA	NA	NA	NA	NA	NA	NA	NA	NA	NA	-0.444794	2.55449	-2.26507	0.0356399	0.99823	0.99823
ENSMUSG00000034175.13	NA	NA	NA	NA	NA	NA	NA	NA	NA	NA	NA	-1.05381	-2.3349	-2.2649	0.0356515	0.99823	0.99823
ENSMUSG00000089803.3	chr3	30855950	30897192	+	4227	ENSMUSG00000037661.14	ENSMUSG00000037661	protein_coding	Gpr160	71862	0.163232	1.25149	-2.27788	2.26432	0.0356941	0.99823	0.99823
ENSMUSG00000074178.2	NA	NA	NA	NA	NA	NA	NA	NA	NA	NA	NA	1.33148	-1.78603	2.264	0.0357171	0.99823	0.99823
ENSMUSG00000004947.15	chr14	54426909	54429756	+	1109	ENSMUSG00000010406.11	ENSMUSG00000010406	protein_coding	Mrpl52	68836	7.88605	-0.965361	-1.50876	-2.25994	0.0360125	0.99823	0.99823
ENSMUSG00000036109.17	NA	NA	NA	NA	NA	NA	NA	NA	NA	NA	NA	0.585334	0.641392	2.2544	0.0364188	0.99823	0.99823
ENSMUSG00000096544.2	chr8	36567751	36953143	-	14694	ENSMUSG00000031523.16	ENSMUSG00000031523	protein_coding	Dlc1	50768	2.61966	-0.898821	-1.65021	-2.25255	0.0365554	0.99823	0.99823
ENSMUSG00000030657.11	NA	NA	NA	NA	NA	NA	NA	NA	NA	NA	NA	0.61804	0.298505	2.24948	0.0367839	0.99823	0.99823
ENSMUSG00000075511.8	NA	NA	NA	NA	NA	NA	NA	NA	NA	NA	NA	-1.11263	-2.10517	-2.24738	0.0369404	0.99823	0.99823
ENSMUSG00000084799.7	chr1	174117091	174118014	-	924	ENSMUSG00000046486.3	ENSMUSG00000046486	protein_coding	Olfr231	404222	0	1.00072	-1.62747	2.24544	0.0370852	0.99823	0.99823
ENSMUSG00000068284.14	NA	NA	NA	NA	NA	NA	NA	NA	NA	NA	NA	0.433428	3.13378	2.24264	0.0372957	0.99823	0.99823
ENSMUSG00000030921.17	NA	NA	NA	NA	NA	NA	NA	NA	NA	NA	NA	-0.516309	1.45856	-2.24059	0.037451	0.99823	0.99823
ENSMUSG00000054091.9	chr8	31089471	31097047	+	2305	ENSMUSG00000039661.14	ENSMUSG00000039661	protein_coding	Dusp26	66959	19.022	0.719563	0.0543066	2.23855	0.0376053	0.99823	0.99823
ENSMUSG00000038371.15	NA	NA	NA	NA	NA	NA	NA	NA	NA	NA	NA	0.993114	-0.753734	2.23836	0.0376203	0.99823	0.99823
ENSMUSG00000029401.8	chr14	26693274	26891703	+	11097	ENSMUSG00000021879.12	ENSMUSG00000021879	protein_coding	Dnah12	110083	0.105926	-0.846574	-0.905903	-2.2351	0.0378683	0.99823	0.99823
ENSMUSG00000070047.13	NA	NA	NA	NA	NA	NA	NA	NA	NA	NA	NA	1.28802	-1.15521	2.232	0.0381062	0.99823	0.99823
ENSMUSG00000021556.11	NA	NA	NA	NA	NA	NA	NA	NA	NA	NA	NA	-0.669154	0.627093	-2.22977	0.0382782	0.99823	0.99823
ENSMUSG00000024841.7	NA	NA	NA	NA	NA	NA	NA	NA	NA	NA	NA	-0.774348	-0.593508	-2.22931	0.0383139	0.99823	0.99823
ENSMUSG00000037573.5	NA	NA	NA	NA	NA	NA	NA	NA	NA	NA	NA	0.856107	-0.991024	2.2292	0.038322	0.99823	0.99823
ENSMUSG00000024081.8	NA	NA	NA	NA	NA	NA	NA	NA	NA	NA	NA	-0.662005	0.442951	-2.22849	0.0383775	0.99823	0.99823
ENSMUSG00000026249.10	chr2	25863734	25918273	+	9499	ENSMUSG00000058740.14	ENSMUSG00000058740	protein_coding	Kcnt1	227632	3.0641	0.744406	1.20493	2.2255	0.0386096	0.99823	0.99823
ENSMUSG00000026580.16	chr2	168476410	168601657	-	10578	ENSMUSG00000027544.16	ENSMUSG00000027544	protein_coding	Nfatc2	18019	0.280353	1.05264	-2.03326	2.22521	0.038632	0.99823	0.99823
ENSMUSG00000067148.15	NA	NA	NA	NA	NA	NA	NA	NA	NA	NA	NA	-0.878675	-0.883136	-2.22507	0.0386431	0.99823	0.99823
ENSMUSG00000059301.5	NA	NA	NA	NA	NA	NA	NA	NA	NA	NA	NA	1.16085	-1.31463	2.22077	0.0389789	0.99823	0.99823
ENSMUSG00000021965.2	NA	NA	NA	NA	NA	NA	NA	NA	NA	NA	NA	-0.923601	-1.09482	-2.21835	0.0391695	0.99823	0.99823
ENSMUSG00000029198.3	chr11	104132855	104175523	+	2460	ENSMUSG00000018634.10	ENSMUSG00000018634	protein_coding	Crhr1	12921	6.6701	0.660775	0.0843998	2.21338	0.0395631	0.99823	0.99823
ENSMUSG00000022973.17	NA	NA	NA	NA	NA	NA	NA	NA	NA	NA	NA	0.440603	2.84184	2.21139	0.0397218	0.99823	0.99823
ENSMUSG00000031591.14	NA	NA	NA	NA	NA	NA	NA	NA	NA	NA	NA	0.496254	0.871043	2.21132	0.0397278	0.99823	0.99823
ENSMUSG00000020287.15	NA	NA	NA	NA	NA	NA	NA	NA	NA	NA	NA	-0.544897	0.607763	-2.20957	0.0398678	0.99823	0.99823
ENSMUSG00000023132.7	NA	NA	NA	NA	NA	NA	NA	NA	NA	NA	NA	-0.92947	-0.0523207	-2.20824	0.0399745	0.99823	0.99823
ENSMUSG00000045636.16	NA	NA	NA	NA	NA	NA	NA	NA	NA	NA	NA	0.570789	1.11869	2.20634	0.0401274	0.99823	0.99823
ENSMUSG00000027242.14	chr5	122108040	122140823	-	7351	ENSMUSG00000043036.13	ENSMUSG00000043036	protein_coding	Ccdc63	330188	0.0156092	-0.798051	0.00948017	-2.20605	0.0401507	0.99823	0.99823
ENSMUSG00000028251.5	chr9	15709738	15742384	+	5563	ENSMUSG00000043885.13	ENSMUSG00000043885	protein_coding	Slc36a4	234967	9.25288	0.767607	-0.554841	2.20467	0.0402625	0.99823	0.99823
ENSMUSG00000058258.14	NA	NA	NA	NA	NA	NA	NA	NA	NA	NA	NA	-1.25346	-1.37856	-2.20209	0.040472	0.99823	0.99823
ENSMUSG00000031444.16	NA	NA	NA	NA	NA	NA	NA	NA	NA	NA	NA	0.80708	0.4511	2.20056	0.0405965	0.99823	0.99823
ENSMUSG00000022686.14	NA	NA	NA	NA	NA	NA	NA	NA	NA	NA	NA	-0.605731	0.592601	-2.19981	0.0406571	0.99823	0.99823
ENSMUSG00000060093.6	NA	NA	NA	NA	NA	NA	NA	NA	NA	NA	NA	-0.766653	0.579945	-2.1993	0.0406992	0.99823	0.99823
ENSMUSG00000029605.16	chr13	119428601	119458218	+	3456	ENSMUSG00000025451.15	ENSMUSG00000025451	protein_coding	Paip1	218693	15.1832	-0.456515	1.91236	-2.19882	0.0407381	0.99823	0.99823
ENSMUSG00000037337.11	chrM	10167	11544	+	1378	ENSMUSG00000064363.1	ENSMUSG00000064363	protein_coding	mt-Nd4	17719	192.276	-0.648023	0.773761	-2.19779	0.0408229	0.99823	0.99823
ENSMUSG00000107215.1	chr15	51962605	51991760	-	3604	ENSMUSG00000022314.9	ENSMUSG00000022314	protein_coding	Rad21	19357	16.136	-1.05201	-1.02154	-2.19712	0.0408775	0.99823	0.99823
ENSMUSG00000077239.1	NA	NA	NA	NA	NA	NA	NA	NA	NA	NA	NA	1.11258	-1.72678	2.19243	0.0412635	0.99823	0.99823
ENSMUSG00000028292.14	chr9	27004503	27030094	-	6872	ENSMUSG00000031988.9	ENSMUSG00000031988	protein_coding	Vps26b	69091	10.8514	-0.596568	0.399861	-2.192	0.0412992	0.99823	0.99823
ENSMUSG00000058690.14	NA	NA	NA	NA	NA	NA	NA	NA	NA	NA	NA	0.628579	0.727304	2.19039	0.0414327	0.99823	0.99823
ENSMUSG00000004268.11	chr18	37742094	37841873	+	4684	ENSMUSG00000103088.1	ENSMUSG00000103088	protein_coding	Pcdhgb6	93703	1.37838	-0.521934	0.745694	-2.18853	0.0415879	0.99823	0.99823
ENSMUSG00000063171.4	chr19	18579328	18631789	-	4784	ENSMUSG00000024725.12	ENSMUSG00000024725	protein_coding	Ostf1	20409	2.06442	-0.80839	-0.818951	-2.18841	0.0415975	0.99823	0.99823
ENSMUSG00000060594.5	NA	NA	NA	NA	NA	NA	NA	NA	NA	NA	NA	0.993085	-0.833872	2.1879	0.0416403	0.99823	0.99823
ENSMUSG00000024309.14	NA	NA	NA	NA	NA	NA	NA	NA	NA	NA	NA	-0.641276	-0.295	-2.18295	0.0420554	0.99823	0.99823
ENSMUSG00000037894.13	chr8	75033705	75070121	+	2499	ENSMUSG00000042870.15	ENSMUSG00000042870	protein_coding	Tom1	21968	2.83237	-0.366267	2.54705	-2.17993	0.0423099	0.99823	0.99823
ENSMUSG00000060981.6	NA	NA	NA	NA	NA	NA	NA	NA	NA	NA	NA	-0.633396	2.34541	-2.17946	0.0423498	0.99823	0.99823
ENSMUSG00000039959.13	chr14	51984719	52006251	+	10366	ENSMUSG00000004562.16	ENSMUSG00000004562	protein_coding	Arhgef40	268739	1.4737	0.545729	0.467577	2.17796	0.0424773	0.99823	0.99823
ENSMUSG00000046062.5	chr2	119325784	119335962	+	3852	ENSMUSG00000027314.6	ENSMUSG00000027314	protein_coding	Dll4	54485	0.555926	0.427625	2.11168	2.17545	0.0426912	0.99823	0.99823
ENSMUSG00000074166.7	NA	NA	NA	NA	NA	NA	NA	NA	NA	NA	NA	-1.076	-2.26349	-2.17394	0.0428196	0.99823	0.99823
ENSMUSG00000020305.13	NA	NA	NA	NA	NA	NA	NA	NA	NA	NA	NA	-0.371278	3.32385	-2.17343	0.0428636	0.99823	0.99823
ENSMUSG00000033777.3	NA	NA	NA	NA	NA	NA	NA	NA	NA	NA	NA	0.542887	0.927342	2.17302	0.0428992	0.99823	0.99823
ENSMUSG00000038370.6	chr3	10366907	10428856	+	10087	ENSMUSG00000027536.6	ENSMUSG00000027536	protein_coding	Chmp4c	66371	0.117139	0.9365	-0.590747	2.17182	0.0430017	0.99823	0.99823
ENSMUSG00000063873.10	chr6	4076899	4086972	-	3730	ENSMUSG00000032757.6	ENSMUSG00000032757	protein_coding	Bet1	12068	2.24367	0.929846	0.324406	2.17154	0.0430261	0.99823	0.99823
ENSMUSG00000019947.9	NA	NA	NA	NA	NA	NA	NA	NA	NA	NA	NA	-0.795352	-0.570622	-2.17066	0.0431012	0.99823	0.99823
ENSMUSG00000076490.6	chr16	3872375	3904780	+	3815	ENSMUSG00000005982.13	ENSMUSG00000005982	protein_coding	Naa60	74763	9.17249	-0.708771	1.0699	-2.16921	0.0432263	0.99823	0.99823
ENSMUSG00000036745.15	chr8	94810453	94812036	+	514	ENSMUSG00000031780.2	ENSMUSG00000031780	protein_coding	Ccl17	20295	0.678595	0.930319	-0.463733	2.16737	0.0433857	0.99823	0.99823
ENSMUSG00000065701.1	chr16	17913107	17915059	-	1172	ENSMUSG00000022738.6	ENSMUSG00000022738	protein_coding	Gsc2	195333	0.0249131	-0.571942	1.71197	-2.16547	0.0435507	0.99823	0.99823
ENSMUSG00000022787.10	NA	NA	NA	NA	NA	NA	NA	NA	NA	NA	NA	-1.18136	-2.81014	-2.1652	0.0435743	0.99823	0.99823
ENSMUSG00000029622.16	chr14	99298691	99313405	+	1721	ENSMUSG00000005148.7	ENSMUSG00000005148	protein_coding	Klf5	12224	1.62163	-0.373831	3.22415	-2.15966	0.0440579	0.99823	0.99823
ENSMUSG00000091625.8	chr16	43980350	44027945	-	3627	ENSMUSG00000036292.13	ENSMUSG00000036292	protein_coding	Gramd1c	207798	0.675097	-1.04401	-1.48197	-2.1589	0.044125	0.99823	0.99823
ENSMUSG00000064037.13	chr11	99948475	99949551	+	1077	ENSMUSG00000078255.1	ENSMUSG00000078255	protein_coding	Krtap9-5	435286	0.00730836	-0.853582	-1.13897	-2.1579	0.0442128	0.99823	0.99823
ENSMUSG00000038160.6	NA	NA	NA	NA	NA	NA	NA	NA	NA	NA	NA	-0.694245	-0.441116	-2.15762	0.0442375	0.99823	0.99823
ENSMUSG00000026427.16	chr2	112091761	112092699	-	939	ENSMUSG00000074945.1	ENSMUSG00000074945	protein_coding	Olfr1314	258442	0	-0.716078	-0.0584145	-2.15681	0.0443097	0.99823	0.99823
ENSMUSG00000089672.4	NA	NA	NA	NA	NA	NA	NA	NA	NA	NA	NA	-0.565185	0.432671	-2.15141	0.0447883	0.99823	0.99823
ENSMUSG00000066245.5	NA	NA	NA	NA	NA	NA	NA	NA	NA	NA	NA	-0.785134	-1.36872	-2.15018	0.0448981	0.99823	0.99823
ENSMUSG00000027379.13	chr5	134237834	134314760	-	10199	ENSMUSG00000060261.15	ENSMUSG00000060261	protein_coding	Gtf2i	14886	6.78194	-0.707255	0.312033	-2.14956	0.0449535	0.99823	0.99823
ENSMUSG00000069273.2	NA	NA	NA	NA	NA	NA	NA	NA	NA	NA	NA	-0.523425	1.48696	-2.14933	0.0449739	0.99823	0.99823
ENSMUSG00000028218.19	chr8	124231391	124345724	+	4282	ENSMUSG00000089704.9	ENSMUSG00000089704	protein_coding	Galnt2	108148	0.0594778	-1.01607	-1.66735	-2.14929	0.0449779	0.99823	0.99823
ENSMUSG00000010277.7	NA	NA	NA	NA	NA	NA	NA	NA	NA	NA	NA	0.409214	3.19388	2.14873	0.0450284	0.99823	0.99823
ENSMUSG00000069309.2	NA	NA	NA	NA	NA	NA	NA	NA	NA	NA	NA	-0.919449	-1.65003	-2.14711	0.0451735	0.99823	0.99823
ENSMUSG00000042079.13	chr18	12741324	12755146	+	2160	ENSMUSG00000024430.13	ENSMUSG00000024430	protein_coding	Cabyr	71132	0.115503	-0.459382	3.49982	-2.14552	0.0453165	0.99823	0.99823
ENSMUSG00000084796.1	NA	NA	NA	NA	NA	NA	NA	NA	NA	NA	NA	-0.741377	-0.024419	-2.14479	0.045382	0.99823	0.99823
ENSMUSG00000046442.4	NA	NA	NA	NA	NA	NA	NA	NA	NA	NA	NA	0.703119	1.12313	2.14469	0.0453911	0.99823	0.99823
ENSMUSG00000041817.13	NA	NA	NA	NA	NA	NA	NA	NA	NA	NA	NA	0.906372	-0.477924	2.13979	0.0458354	0.99823	0.99823
ENSMUSG00000024312.9	NA	NA	NA	NA	NA	NA	NA	NA	NA	NA	NA	1.13739	-1.4616	2.13662	0.0461249	0.99823	0.99823
ENSMUSG00000024539.17	NA	NA	NA	NA	NA	NA	NA	NA	NA	NA	NA	-0.591061	0.284099	-2.13555	0.0462229	0.99823	0.99823
ENSMUSG00000014551.8	chr17	44495987	44814797	-	8837	ENSMUSG00000039153.16	ENSMUSG00000039153	protein_coding	Runx2	12393	0.188651	0.841062	-1.10275	2.13472	0.0462999	0.99823	0.99823
ENSMUSG00000025742.5	NA	NA	NA	NA	NA	NA	NA	NA	NA	NA	NA	-0.587722	0.646684	-2.1342	0.0463474	0.99823	0.99823
ENSMUSG00000057894.10	chrX	34237049	34238733	-	1016	ENSMUSG00000095659.2	ENSMUSG00000095659	protein_coding	Spin2g	108168467	0	0.797972	-0.202245	2.13407	0.0463593	0.99823	0.99823
ENSMUSG00000054920.12	chr12	37108540	37179534	+	2360	ENSMUSG00000036144.6	ENSMUSG00000036144	protein_coding	Meox2	17286	0.0600567	0.931231	-0.74364	2.13391	0.0463745	0.99823	0.99823
ENSMUSG00000059363.10	NA	NA	NA	NA	NA	NA	NA	NA	NA	NA	NA	-0.699216	-0.258069	-2.13331	0.0464292	0.99823	0.99823
ENSMUSG00000097729.1	NA	NA	NA	NA	NA	NA	NA	NA	NA	NA	NA	-0.575338	0.13157	-2.13298	0.0464596	0.99823	0.99823
ENSMUSG00000040599.13	NA	NA	NA	NA	NA	NA	NA	NA	NA	NA	NA	-0.911336	-0.673552	-2.13257	0.0464971	0.99823	0.99823
ENSMUSG00000037243.17	NA	NA	NA	NA	NA	NA	NA	NA	NA	NA	NA	-1.01928	-1.39989	-2.12957	0.0467755	0.99823	0.99823
ENSMUSG00000106904.1	chr15	83602583	83725021	-	8346	ENSMUSG00000016763.14	ENSMUSG00000016763	protein_coding	Scube1	64706	2.06538	0.689292	0.955726	2.12703	0.0470111	0.99823	0.99823
ENSMUSG00000031378.14	NA	NA	NA	NA	NA	NA	NA	NA	NA	NA	NA	0.584066	0.5948	2.12568	0.0471368	0.99823	0.99823
ENSMUSG00000029372.7	chr12	112959862	113000621	-	2755	ENSMUSG00000011158.7	ENSMUSG00000011158	protein_coding	Brf1	72308	6.06669	0.670566	5.96176	2.1246	0.0472382	0.99823	0.99823
ENSMUSG00000021175.15	NA	NA	NA	NA	NA	NA	NA	NA	NA	NA	NA	-0.755711	-0.981048	-2.1243	0.0472661	0.99823	0.99823
ENSMUSG00000033016.15	NA	NA	NA	NA	NA	NA	NA	NA	NA	NA	NA	0.526819	0.969449	2.12367	0.0473252	0.99823	0.99823
ENSMUSG00000015668.13	NA	NA	NA	NA	NA	NA	NA	NA	NA	NA	NA	-0.804479	-0.790486	-2.12234	0.0474498	0.99823	0.99823
ENSMUSG00000033918.15	NA	NA	NA	NA	NA	NA	NA	NA	NA	NA	NA	0.722753	-0.173788	2.12221	0.0474621	0.99823	0.99823
ENSMUSG00000034634.7	NA	NA	NA	NA	NA	NA	NA	NA	NA	NA	NA	-0.661784	1.51627	-2.12126	0.0475519	0.99823	0.99823
ENSMUSG00000022197.15	NA	NA	NA	NA	NA	NA	NA	NA	NA	NA	NA	1.17615	-0.970304	2.12074	0.0476008	0.99823	0.99823
ENSMUSG00000014907.10	NA	NA	NA	NA	NA	NA	NA	NA	NA	NA	NA	-0.917225	-2.00094	-2.12021	0.0476513	0.99823	0.99823
ENSMUSG00000019982.14	NA	NA	NA	NA	NA	NA	NA	NA	NA	NA	NA	-0.542786	0.735201	-2.11676	0.0479777	0.99823	0.99823
ENSMUSG00000030075.10	chr17	56123085	56140343	-	3977	ENSMUSG00000001227.11	ENSMUSG00000001227	protein_coding	Sema6b	20359	9.96504	-0.536906	1.05979	-2.1167	0.0479829	0.99823	0.99823
ENSMUSG00000051339.10	chr13	67538641	67553138	-	4970	ENSMUSG00000095432.8	ENSMUSG00000095432	protein_coding	Zfp748	212276	3.02538	1.0122	-1.21272	2.11451	0.0481916	0.99823	0.99823
ENSMUSG00000001424.14	chr15	82206952	82212815	-	1804	ENSMUSG00000096883.1	ENSMUSG00000096883	protein_coding	Shisa8	435145	0.143138	0.66692	2.26853	2.11199	0.0484325	0.99823	0.99823
ENSMUSG00000019942.12	NA	NA	NA	NA	NA	NA	NA	NA	NA	NA	NA	-0.516983	0.772181	-2.10984	0.0486379	0.99823	0.99823
ENSMUSG00000092837.1	NA	NA	NA	NA	NA	NA	NA	NA	NA	NA	NA	-0.428874	9.88104	-2.10823	0.048793	0.99823	0.99823
ENSMUSG00000005447.12	chrX	154001590	154012640	-	984	ENSMUSG00000094802.7	ENSMUSG00000094802	protein_coding	Samt1	78092	0	-0.787989	-0.792436	-2.10624	0.0489859	0.99823	0.99823
ENSMUSG00000076928.5	NA	NA	NA	NA	NA	NA	NA	NA	NA	NA	NA	-0.765548	0.611639	-2.10311	0.0492892	0.99823	0.99823
ENSMUSG00000041084.8	chr8	68356781	68735146	-	5093	ENSMUSG00000036356.15	ENSMUSG00000036356	protein_coding	Csgalnact1	234356	2.87892	-0.703314	-0.312573	-2.1014	0.0494563	0.99823	0.99823
ENSMUSG00000023106.15	chr14	21983962	21989601	-	4213	ENSMUSG00000039081.9	ENSMUSG00000039081	protein_coding	Zfp503	218820	0.308771	-0.717652	-0.35836	-2.10123	0.0494728	0.99823	0.99823
ENSMUSG00000033352.11	NA	NA	NA	NA	NA	NA	NA	NA	NA	NA	NA	-0.491145	1.35975	-2.09965	0.0496271	0.99823	0.99823
ENSMUSG00000038695.13	NA	NA	NA	NA	NA	NA	NA	NA	NA	NA	NA	0.635027	0.227302	2.09792	0.0497969	0.99823	0.99823
ENSMUSG00000043991.4	NA	NA	NA	NA	NA	NA	NA	NA	NA	NA	NA	0.909296	-0.899282	2.09588	0.0499973	0.99823	0.99823
ENSMUSG00000092805.2	NA	NA	NA	NA	NA	NA	NA	NA	NA	NA	NA	-0.632825	6.50443	-2.09553	0.0500321	0.99823	0.99823
ENSMUSG00000068466.5	NA	NA	NA	NA	NA	NA	NA	NA	NA	NA	NA	-0.777357	-0.327681	-2.09529	0.0500553	0.99823	0.99823
ENSMUSG00000019969.13	NA	NA	NA	NA	NA	NA	NA	NA	NA	NA	NA	-0.455628	0.91143	-2.09416	0.0501672	0.99823	0.99823
ENSMUSG00000048234.13	chr1	121553835	121567989	-	2483	ENSMUSG00000001674.11	ENSMUSG00000001674	protein_coding	Ddx18	66942	4.21451	0.733672	0.104052	2.09411	0.050172	0.99823	0.99823
ENSMUSG00000048429.10	NA	NA	NA	NA	NA	NA	NA	NA	NA	NA	NA	0.627603	0.360338	2.0872	0.0508592	0.99823	0.99823
ENSMUSG00000029624.10	chr14	101442360	101609191	-	7676	ENSMUSG00000033083.16	ENSMUSG00000033083	protein_coding	Tbc1d4	210789	0.668997	-0.758003	-0.807278	-2.08625	0.0509545	0.99823	0.99823
ENSMUSG00000025498.15	NA	NA	NA	NA	NA	NA	NA	NA	NA	NA	NA	-0.62195	5.95147	-2.08483	0.0510975	0.99823	0.99823
ENSMUSG00000022401.11	NA	NA	NA	NA	NA	NA	NA	NA	NA	NA	NA	-0.715964	-0.119127	-2.0819	0.0513919	0.99823	0.99823
ENSMUSG00000025014.12	NA	NA	NA	NA	NA	NA	NA	NA	NA	NA	NA	-0.979459	-1.7768	-2.08012	0.0515722	0.99823	0.99823
ENSMUSG00000088176.1	NA	NA	NA	NA	NA	NA	NA	NA	NA	NA	NA	-0.992507	-2.2009	-2.07947	0.0516387	0.99823	0.99823
ENSMUSG00000030966.13	NA	NA	NA	NA	NA	NA	NA	NA	NA	NA	NA	-0.62964	0.292142	-2.07862	0.051725	0.99823	0.99823
ENSMUSG00000044229.8	NA	NA	NA	NA	NA	NA	NA	NA	NA	NA	NA	0.604343	0.554262	2.07833	0.0517538	0.99823	0.99823
ENSMUSG00000029135.10	chr11	100256217	100261029	-	1551	ENSMUSG00000035557.9	ENSMUSG00000035557	protein_coding	Krt17	16667	7.23995	0.555615	0.665531	2.07611	0.0519807	0.99823	0.99823
ENSMUSG00000072889.9	chr12	76370266	76396950	+	12190	ENSMUSG00000033454.6	ENSMUSG00000033454	protein_coding	Zbtb1	268564	0.849764	0.891662	-0.975317	2.07546	0.052047	0.99823	0.99823
ENSMUSG00000033365.14	chr10	75831845	75834881	-	1370	ENSMUSG00000033318.6	ENSMUSG00000033318	protein_coding	Gstt2	14872	0.741171	0.748496	-0.598034	2.07443	0.0521521	0.99823	0.99823
ENSMUSG00000021764.6	NA	NA	NA	NA	NA	NA	NA	NA	NA	NA	NA	-0.481096	1.16886	-2.07401	0.052195	0.99823	0.99823
ENSMUSG00000033460.14	NA	NA	NA	NA	NA	NA	NA	NA	NA	NA	NA	1.10898	-2.02481	2.07213	0.0523884	0.99823	0.99823
ENSMUSG00000042225.3	NA	NA	NA	NA	NA	NA	NA	NA	NA	NA	NA	-0.444653	1.49233	-2.0698	0.0526282	0.99823	0.99823
ENSMUSG00000067942.5	NA	NA	NA	NA	NA	NA	NA	NA	NA	NA	NA	-0.801501	-0.265391	-2.0669	0.052928	0.99823	0.99823
ENSMUSG00000034845.6	NA	NA	NA	NA	NA	NA	NA	NA	NA	NA	NA	0.994918	-1.50513	2.06289	0.0533456	0.99823	0.99823
ENSMUSG00000031503.13	NA	NA	NA	NA	NA	NA	NA	NA	NA	NA	NA	1.13097	-0.755913	2.05607	0.0540627	0.99823	0.99823
ENSMUSG00000038811.13	NA	NA	NA	NA	NA	NA	NA	NA	NA	NA	NA	-0.701707	-0.285281	-2.05474	0.0542035	0.99823	0.99823
ENSMUSG00000001946.13	NA	NA	NA	NA	NA	NA	NA	NA	NA	NA	NA	0.596484	0.921039	2.0547	0.0542087	0.99823	0.99823
ENSMUSG00000064267.13	chr14	7083208	7100621	-	1814	ENSMUSG00000092167.8	ENSMUSG00000092167	protein_coding	Gm3696	100042149	0.777586	-0.609249	1.00647	-2.05376	0.0543084	0.99823	0.99823
ENSMUSG00000012640.16	NA	NA	NA	NA	NA	NA	NA	NA	NA	NA	NA	0.607141	0.268355	2.05353	0.0543321	0.99823	0.99823
ENSMUSG00000066036.14	chr11	6597823	6606053	-	4892	ENSMUSG00000041073.10	ENSMUSG00000041073	protein_coding	Nacad	192950	7.01917	0.506124	5.94039	2.05125	0.0545755	0.99823	0.99823
ENSMUSG00000020528.14	NA	NA	NA	NA	NA	NA	NA	NA	NA	NA	NA	0.628642	0.143681	2.04854	0.0548652	0.99823	0.99823
ENSMUSG00000022861.16	NA	NA	NA	NA	NA	NA	NA	NA	NA	NA	NA	0.817915	-0.847435	2.04785	0.054939	0.99823	0.99823
ENSMUSG00000020715.9	NA	NA	NA	NA	NA	NA	NA	NA	NA	NA	NA	0.480647	0.865338	2.04354	0.0554037	0.99823	0.99823
ENSMUSG00000062937.7	chr9	109847379	109849617	-	758	ENSMUSG00000038357.10	ENSMUSG00000038357	protein_coding	Camp	12796	3.28257	-1.10298	-1.29597	-2.04168	0.055605	0.99823	0.99823
ENSMUSG00000031839.7	NA	NA	NA	NA	NA	NA	NA	NA	NA	NA	NA	0.512321	1.12762	2.04131	0.0556454	0.99823	0.99823
ENSMUSG00000042474.6	chr2	111813786	111814724	-	939	ENSMUSG00000093804.1	ENSMUSG00000093804	protein_coding	Olfr1303	258397	0	-0.659185	0.228759	-2.04082	0.0556983	0.99823	0.99823
ENSMUSG00000030148.15	chr18	36760239	36763708	+	1498	ENSMUSG00000042660.7	ENSMUSG00000042660	protein_coding	Wdr55	67936	4.91953	0.662532	-0.512533	2.04071	0.0557097	0.99823	0.99823
ENSMUSG00000003680.15	NA	NA	NA	NA	NA	NA	NA	NA	NA	NA	NA	-0.599419	0.0134075	-2.03942	0.0558501	0.99823	0.99823
ENSMUSG00000031779.3	NA	NA	NA	NA	NA	NA	NA	NA	NA	NA	NA	-0.788278	-1.26197	-2.03821	0.0559828	0.99823	0.99823
ENSMUSG00000032309.15	NA	NA	NA	NA	NA	NA	NA	NA	NA	NA	NA	0.714848	-0.648449	2.03773	0.0560346	0.99823	0.99823
ENSMUSG00000066677.11	chr3	40846970	40938138	+	11184	ENSMUSG00000037818.16	ENSMUSG00000037818	protein_coding	Abhd18	269423	0.66733	-0.88604	-1.13914	-2.03708	0.0561064	0.99823	0.99823
ENSMUSG00000030325.16	chr18	65800549	65817665	+	3084	ENSMUSG00000024516.12	ENSMUSG00000024516	protein_coding	Sec11c	66286	6.25703	-0.986337	-1.9564	-2.0354	0.05629	0.99823	0.99823
ENSMUSG00000035067.9	NA	NA	NA	NA	NA	NA	NA	NA	NA	NA	NA	1.07681	-1.71742	2.0337	0.0564761	0.99823	0.99823
ENSMUSG00000003420.8	NA	NA	NA	NA	NA	NA	NA	NA	NA	NA	NA	0.743632	-0.527337	2.03332	0.0565186	0.99823	0.99823
ENSMUSG00000060904.14	NA	NA	NA	NA	NA	NA	NA	NA	NA	NA	NA	-0.567099	0.382716	-2.03071	0.0568065	0.99823	0.99823
ENSMUSG00000080893.1	chr14	41172212	41185198	-	1326	ENSMUSG00000021795.9	ENSMUSG00000021795	protein_coding	Sftpd	20390	0.00441699	1.08658	-1.56252	2.03015	0.0568682	0.99823	0.99823
ENSMUSG00000022698.17	NA	NA	NA	NA	NA	NA	NA	NA	NA	NA	NA	0.424289	2.22016	2.02925	0.0569677	0.99823	0.99823
ENSMUSG00000043931.10	chr16	20548577	20561379	+	3557	ENSMUSG00000003234.15	ENSMUSG00000003234	protein_coding	Abcf3	27406	8.16459	-1.02186	-1.99316	-2.02924	0.0569693	0.99823	0.99823
ENSMUSG00000031708.16	NA	NA	NA	NA	NA	NA	NA	NA	NA	NA	NA	0.450355	1.38045	2.02867	0.0570325	0.99823	0.99823
ENSMUSG00000069267.2	NA	NA	NA	NA	NA	NA	NA	NA	NA	NA	NA	-0.8764	-0.255041	-2.02826	0.0570776	0.99823	0.99823
ENSMUSG00000028792.14	chr10	95174746	95324097	-	1650	ENSMUSG00000045867.9	ENSMUSG00000045867	protein_coding	Cradd	12905	0.93568	-0.681989	0.23673	-2.02692	0.0572273	0.99823	0.99823
ENSMUSG00000105827.1	chr7	118535841	118584736	-	5763	ENSMUSG00000042246.5	ENSMUSG00000042246	protein_coding	Tmc7	209760	1.60558	-0.410911	2.26594	-2.02604	0.0573253	0.99823	0.99823
ENSMUSG00000046380.3	NA	NA	NA	NA	NA	NA	NA	NA	NA	NA	NA	-1.00722	-2.28146	-2.0255	0.0573856	0.99823	0.99823
ENSMUSG00000039840.7	NA	NA	NA	NA	NA	NA	NA	NA	NA	NA	NA	0.51002	1.75884	2.02455	0.0574916	0.99823	0.99823
ENSMUSG00000000290.13	NA	NA	NA	NA	NA	NA	NA	NA	NA	NA	NA	0.388077	3.90605	2.02427	0.0575226	0.99823	0.99823
ENSMUSG00000025147.7	NA	NA	NA	NA	NA	NA	NA	NA	NA	NA	NA	0.434108	3.01255	2.02208	0.0577686	0.99823	0.99823
ENSMUSG00000065353.1	chr10	121587380	121626316	-	5992	ENSMUSG00000034667.7	ENSMUSG00000034667	protein_coding	Xpot	73192	11.3067	-0.544075	2.28657	-2.02018	0.057982	0.99823	0.99823
ENSMUSG00000021395.10	NA	NA	NA	NA	NA	NA	NA	NA	NA	NA	NA	-0.593011	0.79745	-2.01762	0.0582711	0.99823	0.99823
ENSMUSG00000036880.9	NA	NA	NA	NA	NA	NA	NA	NA	NA	NA	NA	-0.57578	0.00744763	-2.01645	0.0584032	0.99823	0.99823
ENSMUSG00000020794.13	NA	NA	NA	NA	NA	NA	NA	NA	NA	NA	NA	-0.519365	0.636262	-2.01641	0.0584077	0.99823	0.99823
ENSMUSG00000036955.16	NA	NA	NA	NA	NA	NA	NA	NA	NA	NA	NA	0.579955	0.042115	2.01421	0.0586583	0.99823	0.99823
ENSMUSG00000001642.18	chr15	94543643	94581815	+	5021	ENSMUSG00000059883.16	ENSMUSG00000059883	protein_coding	Irak4	266632	0.197643	-0.549039	0.243157	-2.01384	0.0587007	0.99823	0.99823
ENSMUSG00000014932.15	chr11	100627543	100692455	-	3101	ENSMUSG00000014198.15	ENSMUSG00000014198	protein_coding	Zfp385c	278304	0.0195011	0.98913	-1.72754	2.01329	0.0587633	0.99823	0.99823
ENSMUSG00000000275.16	NA	NA	NA	NA	NA	NA	NA	NA	NA	NA	NA	-0.390363	2.00274	-2.01303	0.0587931	0.99823	0.99823
ENSMUSG00000075232.4	NA	NA	NA	NA	NA	NA	NA	NA	NA	NA	NA	0.403807	2.08938	2.01251	0.0588524	0.99823	0.99823
ENSMUSG00000002963.17	NA	NA	NA	NA	NA	NA	NA	NA	NA	NA	NA	-0.486553	0.68283	-2.01044	0.0590884	0.99823	0.99823
ENSMUSG00000106099.1	chr8	21992785	22060305	-	6505	ENSMUSG00000006567.11	ENSMUSG00000006567	protein_coding	Atp7b	11979	0.330774	0.995979	-1.609	2.00849	0.0593124	0.99823	0.99823
ENSMUSG00000024330.16	NA	NA	NA	NA	NA	NA	NA	NA	NA	NA	NA	0.729571	-0.498501	2.00369	0.0598662	0.99823	0.99823
ENSMUSG00000023915.4	NA	NA	NA	NA	NA	NA	NA	NA	NA	NA	NA	0.482069	1.80955	2.00274	0.0599768	0.99823	0.99823
ENSMUSG00000039477.16	chr14	70372480	70429094	-	4913	ENSMUSG00000033644.4	ENSMUSG00000033644	protein_coding	Piwil2	57746	0.0557939	0.698136	0.729307	2.00261	0.0599926	0.99823	0.99823
ENSMUSG00000037965.14	NA	NA	NA	NA	NA	NA	NA	NA	NA	NA	NA	-0.457339	1.81372	-2.00215	0.0600453	0.99823	0.99823
ENSMUSG00000036825.12	chr8	94137197	94139031	+	398	ENSMUSG00000031757.7	ENSMUSG00000031757	protein_coding	Mt4	17752	3.94552	0.393987	3.02412	2.00164	0.0601043	0.99823	0.99823
ENSMUSG00000079614.3	NA	NA	NA	NA	NA	NA	NA	NA	NA	NA	NA	-0.643687	0.33103	-2.00065	0.0602199	0.99823	0.99823
ENSMUSG00000073987.4	chr9	14860210	14870789	+	5095	ENSMUSG00000031932.14	ENSMUSG00000031932	protein_coding	Gpr83	14608	0.596885	-0.913763	-1.65777	-2.00018	0.0602748	0.99823	0.99823
ENSMUSG00000047126.17	NA	NA	NA	NA	NA	NA	NA	NA	NA	NA	NA	0.489536	5.51689	1.99859	0.0604605	0.99823	0.99823
ENSMUSG00000025868.6	NA	NA	NA	NA	NA	NA	NA	NA	NA	NA	NA	0.516182	2.1418	1.99753	0.0605847	0.99823	0.99823
ENSMUSG00000067455.5	NA	NA	NA	NA	NA	NA	NA	NA	NA	NA	NA	-0.697238	0.821847	-1.9974	0.0606	0.99823	0.99823
ENSMUSG00000024354.11	NA	NA	NA	NA	NA	NA	NA	NA	NA	NA	NA	1.04072	-0.868826	1.99728	0.0606142	0.99823	0.99823
ENSMUSG00000069307.5	NA	NA	NA	NA	NA	NA	NA	NA	NA	NA	NA	-0.41665	1.32434	-1.99688	0.0606614	0.99823	0.99823
ENSMUSG00000024218.12	NA	NA	NA	NA	NA	NA	NA	NA	NA	NA	NA	-0.880832	-1.97015	-1.99526	0.0608517	0.99823	0.99823
ENSMUSG00000028549.17	chr9	124101950	124113557	+	6393	ENSMUSG00000049103.13	ENSMUSG00000049103	protein_coding	Ccr2	12772	0.442625	-0.753102	-0.948064	-1.99104	0.0613494	0.99823	0.99823
ENSMUSG00000091086.1	NA	NA	NA	NA	NA	NA	NA	NA	NA	NA	NA	0.444359	1.13416	1.99077	0.0613817	0.99823	0.99823
ENSMUSG00000026866.16	chr4	116995317	117005277	+	4901	ENSMUSG00000046861.9	ENSMUSG00000046861	protein_coding	Hectd3	76608	5.95984	-1.01627	-2.3489	-1.99013	0.0614571	0.99823	0.99823
ENSMUSG00000036611.5	NA	NA	NA	NA	NA	NA	NA	NA	NA	NA	NA	-0.952284	-2.06092	-1.9899	0.0614849	0.99823	0.99823
ENSMUSG00000088185.1	chr8	3623371	3625545	-	1828	ENSMUSG00000004630.18	ENSMUSG00000004630	protein_coding	Pcp2	18545	0.0276666	-0.426021	1.84228	-1.98816	0.0616913	0.99823	0.99823
ENSMUSG00000030447.15	NA	NA	NA	NA	NA	NA	NA	NA	NA	NA	NA	0.439002	1.01265	1.988	0.0617113	0.99823	0.99823
ENSMUSG00000028273.15	chr8	84249906	84257326	-	3273	ENSMUSG00000004996.9	ENSMUSG00000004996	protein_coding	Mri1	67873	1.98205	0.497819	1.95674	1.98578	0.0619763	0.99823	0.99823
ENSMUSG00000064288.4	NA	NA	NA	NA	NA	NA	NA	NA	NA	NA	NA	-0.608577	1.68119	-1.98546	0.0620146	0.99823	0.99823
ENSMUSG00000024143.14	NA	NA	NA	NA	NA	NA	NA	NA	NA	NA	NA	0.727411	-0.535929	1.98414	0.0621727	0.99823	0.99823
ENSMUSG00000029670.12	chr15	79141351	79151774	+	543	ENSMUSG00000033020.6	ENSMUSG00000033020	protein_coding	Polr2f	69833	28.5828	0.663037	0.0400581	1.98286	0.0623261	0.99823	0.99823
ENSMUSG00000039801.6	NA	NA	NA	NA	NA	NA	NA	NA	NA	NA	NA	0.655778	-0.184597	1.98169	0.0624666	0.99823	0.99823
ENSMUSG00000054435.16	chr16	20498817	20509955	+	3209	ENSMUSG00000003235.12	ENSMUSG00000003235	protein_coding	Eif2b5	224045	11.8335	-0.451888	2.57159	-1.97993	0.0626788	0.99823	0.99823
ENSMUSG00000030609.18	NA	NA	NA	NA	NA	NA	NA	NA	NA	NA	NA	0.685821	-0.19344	1.979	0.0627915	0.99823	0.99823
ENSMUSG00000017548.15	NA	NA	NA	NA	NA	NA	NA	NA	NA	NA	NA	-0.337119	3.46996	-1.9783	0.0628765	0.99823	0.99823
ENSMUSG00000025268.15	NA	NA	NA	NA	NA	NA	NA	NA	NA	NA	NA	0.694805	1.03712	1.97651	0.0630933	0.99823	0.99823
ENSMUSG00000021179.7	NA	NA	NA	NA	NA	NA	NA	NA	NA	NA	NA	-0.665096	-0.55073	-1.97636	0.0631116	0.99823	0.99823
ENSMUSG00000074873.3	NA	NA	NA	NA	NA	NA	NA	NA	NA	NA	NA	0.559625	2.01189	1.97491	0.0632884	0.99823	0.99823
ENSMUSG00000020827.18	NA	NA	NA	NA	NA	NA	NA	NA	NA	NA	NA	0.432056	1.09311	1.97166	0.0636852	0.99823	0.99823
ENSMUSG00000050989.9	chr10	128706258	128720238	+	2130	ENSMUSG00000025359.9	ENSMUSG00000025359	protein_coding	Pmel	20431	0.735755	1.03305	-1.69037	1.97138	0.0637194	0.99823	0.99823
ENSMUSG00000041712.6	NA	NA	NA	NA	NA	NA	NA	NA	NA	NA	NA	-0.54899	0.306691	-1.96876	0.0640421	0.99823	0.99823
ENSMUSG00000020532.18	NA	NA	NA	NA	NA	NA	NA	NA	NA	NA	NA	0.454888	1.00808	1.96817	0.0641138	0.99823	0.99823
ENSMUSG00000028413.13	chr9	37659902	37669222	-	2659	ENSMUSG00000011118.3	ENSMUSG00000011118	protein_coding	Panx3	208098	0.0221643	0.385402	1.95014	1.96634	0.0643399	0.99823	0.99823
ENSMUSG00000051224.13	NA	NA	NA	NA	NA	NA	NA	NA	NA	NA	NA	-0.952767	-1.4574	-1.96542	0.0644538	0.99823	0.99823
ENSMUSG00000019494.14	chr14	59133040	59142893	-	1177	ENSMUSG00000021977.11	ENSMUSG00000021977	protein_coding	1700129C05Rik	67932	0	0.677498	0.275287	1.96507	0.0644978	0.99823	0.99823
ENSMUSG00000040624.17	NA	NA	NA	NA	NA	NA	NA	NA	NA	NA	NA	0.930783	-1.29077	1.96427	0.0645965	0.99823	0.99823
ENSMUSG00000028980.14	chr11	58841116	58842042	+	927	ENSMUSG00000094805.1	ENSMUSG00000094805	protein_coding	Olfr311	258530	0	-0.531426	0.273004	-1.96317	0.0647332	0.99823	0.99823
ENSMUSG00000039231.18	NA	NA	NA	NA	NA	NA	NA	NA	NA	NA	NA	0.545743	0.010394	1.96292	0.0647643	0.99823	0.99823
ENSMUSG00000080848.3	NA	NA	NA	NA	NA	NA	NA	NA	NA	NA	NA	0.612594	0.490363	1.96025	0.0650969	0.99823	0.99823
ENSMUSG00000022216.16	NA	NA	NA	NA	NA	NA	NA	NA	NA	NA	NA	-0.390035	2.69545	-1.95974	0.0651604	0.99823	0.99823
ENSMUSG00000006215.12	chr11	23564961	23633639	-	5226	ENSMUSG00000042208.15	ENSMUSG00000042208	protein_coding	0610010F05Rik	71675	17.3799	-0.742655	-1.03786	-1.95903	0.0652502	0.99823	0.99823
ENSMUSG00000107355.1	chr11	100023634	100029868	-	1581	ENSMUSG00000057723.3	ENSMUSG00000057723	protein_coding	Krt33b	16671	1.72951	1.29817	-2.20509	1.95877	0.065283	0.99823	0.99823
ENSMUSG00000035842.9	NA	NA	NA	NA	NA	NA	NA	NA	NA	NA	NA	-1.01932	-1.39237	-1.95744	0.0654491	0.99823	0.99823
ENSMUSG00000017493.12	NA	NA	NA	NA	NA	NA	NA	NA	NA	NA	NA	-0.52473	0.708858	-1.95668	0.0655446	0.99823	0.99823
ENSMUSG00000033068.16	chr6	29694222	29718559	+	5195	ENSMUSG00000001763.14	ENSMUSG00000001763	protein_coding	Tspan33	232670	8.61067	0.828221	-1.50056	1.95606	0.0656222	0.99823	0.99823
ENSMUSG00000022472.16	NA	NA	NA	NA	NA	NA	NA	NA	NA	NA	NA	0.681576	-0.442037	1.9528	0.0660342	0.99823	0.99823
ENSMUSG00000044224.16	NA	NA	NA	NA	NA	NA	NA	NA	NA	NA	NA	-0.624462	-0.6012	-1.95254	0.0660676	0.99823	0.99823
ENSMUSG00000040033.15	NA	NA	NA	NA	NA	NA	NA	NA	NA	NA	NA	-0.632955	0.548971	-1.95178	0.0661634	0.99823	0.99823
ENSMUSG00000000732.8	NA	NA	NA	NA	NA	NA	NA	NA	NA	NA	NA	-0.788062	-1.58381	-1.95096	0.0662674	0.99823	0.99823
ENSMUSG00000020681.14	NA	NA	NA	NA	NA	NA	NA	NA	NA	NA	NA	0.535581	1.44995	1.95008	0.0663797	0.99823	0.99823
ENSMUSG00000020900.15	NA	NA	NA	NA	NA	NA	NA	NA	NA	NA	NA	0.419762	2.16231	1.9484	0.0665931	0.99823	0.99823
ENSMUSG00000061288.13	chr13	99184823	99247037	+	2763	ENSMUSG00000050919.8	ENSMUSG00000050919	protein_coding	Zfp366	238803	0.319169	0.3637	1.67152	1.94443	0.0671018	0.99823	0.99823
ENSMUSG00000067336.6	chr1	171329145	171342331	+	5861	ENSMUSG00000013973.12	ENSMUSG00000013973	protein_coding	Dedd	21945	1.99481	0.5669	0.621839	1.94386	0.0671747	0.99823	0.99823
ENSMUSG00000003847.16	NA	NA	NA	NA	NA	NA	NA	NA	NA	NA	NA	0.52973	1.46247	1.94338	0.0672355	0.99823	0.99823
ENSMUSG00000067194.6	NA	NA	NA	NA	NA	NA	NA	NA	NA	NA	NA	0.396427	2.09962	1.94105	0.0675364	0.99823	0.99823
ENSMUSG00000015126.9	NA	NA	NA	NA	NA	NA	NA	NA	NA	NA	NA	-0.930292	-2.07444	-1.94096	0.0675479	0.99823	0.99823
ENSMUSG00000099583.1	NA	NA	NA	NA	NA	NA	NA	NA	NA	NA	NA	-0.510899	0.101694	-1.94095	0.0675492	0.99823	0.99823
ENSMUSG00000042719.17	chr14	3049285	3076840	+	1980	ENSMUSG00000079410.4	ENSMUSG00000079410	protein_coding	Gm2897	100040671	0.807442	-0.551274	0.0827904	-1.94073	0.0675772	0.99823	0.99823
ENSMUSG00000052488.7	NA	NA	NA	NA	NA	NA	NA	NA	NA	NA	NA	-0.655451	-0.345717	-1.94051	0.067606	0.99823	0.99823
ENSMUSG00000031165.6	NA	NA	NA	NA	NA	NA	NA	NA	NA	NA	NA	-0.421731	1.53671	-1.93956	0.0677285	0.99823	0.99823
ENSMUSG00000064373.11	NA	NA	NA	NA	NA	NA	NA	NA	NA	NA	NA	-0.392852	3.16526	-1.93936	0.0677551	0.99823	0.99823
ENSMUSG00000069274.3	NA	NA	NA	NA	NA	NA	NA	NA	NA	NA	NA	-0.43829	2.22031	-1.93923	0.0677722	0.99823	0.99823
ENSMUSG00000005846.11	NA	NA	NA	NA	NA	NA	NA	NA	NA	NA	NA	-0.431248	0.66338	-1.93715	0.0680413	0.99823	0.99823
ENSMUSG00000071532.6	NA	NA	NA	NA	NA	NA	NA	NA	NA	NA	NA	0.620888	0.696227	1.93675	0.0680934	0.99823	0.99823
ENSMUSG00000030867.7	NA	NA	NA	NA	NA	NA	NA	NA	NA	NA	NA	-0.878266	-1.40132	-1.9358	0.0682172	0.99823	0.99823
ENSMUSG00000001248.14	NA	NA	NA	NA	NA	NA	NA	NA	NA	NA	NA	-0.515838	1.56995	-1.93483	0.0683437	0.99823	0.99823
ENSMUSG00000058099.15	NA	NA	NA	NA	NA	NA	NA	NA	NA	NA	NA	0.422689	1.56006	1.93319	0.0685587	0.99823	0.99823
ENSMUSG00000082292.3	NA	NA	NA	NA	NA	NA	NA	NA	NA	NA	NA	-0.999228	-1.65321	-1.92999	0.0689778	0.99823	0.99823
ENSMUSG00000049489.5	NA	NA	NA	NA	NA	NA	NA	NA	NA	NA	NA	-0.931491	-2.50564	-1.92999	0.0689782	0.99823	0.99823
ENSMUSG00000030245.10	chr19	11249675	11266241	-	6187	ENSMUSG00000024673.9	ENSMUSG00000024673	protein_coding	Ms4a1	12482	0.645702	-0.757342	-0.853362	-1.92987	0.0689931	0.99823	0.99823
ENSMUSG00000055782.8	NA	NA	NA	NA	NA	NA	NA	NA	NA	NA	NA	0.611895	0.182456	1.92983	0.068999	0.99823	0.99823
ENSMUSG00000024121.13	NA	NA	NA	NA	NA	NA	NA	NA	NA	NA	NA	0.433226	2.47441	1.92949	0.0690438	0.99823	0.99823
ENSMUSG00000028270.12	chr8	84699876	84800344	-	7351	ENSMUSG00000001911.16	ENSMUSG00000001911	protein_coding	Nfix	18032	9.16405	-1.01115	0.29858	-1.92937	0.0690595	0.99823	0.99823
ENSMUSG00000029730.16	chr14	59158503	59178749	-	626	ENSMUSG00000053868.3	ENSMUSG00000053868	protein_coding	Gm5142	380907	0.00380728	-0.420235	1.32448	-1.92885	0.0691287	0.99823	0.99823
ENSMUSG00000069601.13	NA	NA	NA	NA	NA	NA	NA	NA	NA	NA	NA	1.14951	-0.1207	1.9275	0.0693068	0.99823	0.99823
ENSMUSG00000028653.16	chr10	80519585	80539124	-	4411	ENSMUSG00000003341.8	ENSMUSG00000003341	protein_coding	Atp8b3	67331	0.040975	0.805126	-1.14202	1.92688	0.0693879	0.99823	0.99823
ENSMUSG00000022895.14	NA	NA	NA	NA	NA	NA	NA	NA	NA	NA	NA	-0.745411	-0.422351	-1.92679	0.0693995	0.99823	0.99823
ENSMUSG00000024758.14	NA	NA	NA	NA	NA	NA	NA	NA	NA	NA	NA	0.449475	3.1874	1.92511	0.0696227	0.99823	0.99823
ENSMUSG00000077714.1	chr5	149678230	149762599	+	4798	ENSMUSG00000051950.10	ENSMUSG00000051950	protein_coding	B3glct	381694	5.47621	-0.636368	0.72467	-1.92479	0.0696653	0.99823	0.99823
ENSMUSG00000023930.13	NA	NA	NA	NA	NA	NA	NA	NA	NA	NA	NA	-0.673748	-0.746595	-1.92258	0.0699597	0.99823	0.99823
ENSMUSG00000038615.17	NA	NA	NA	NA	NA	NA	NA	NA	NA	NA	NA	0.434223	1.37091	1.92191	0.0700478	0.99823	0.99823
ENSMUSG00000012819.15	NA	NA	NA	NA	NA	NA	NA	NA	NA	NA	NA	1.04108	-1.83879	1.92108	0.0701595	0.99823	0.99823
ENSMUSG00000047344.9	NA	NA	NA	NA	NA	NA	NA	NA	NA	NA	NA	0.814109	-1.94897	1.92048	0.0702392	0.99823	0.99823
ENSMUSG00000036718.17	chr14	65052060	65098106	-	5977	ENSMUSG00000021978.8	ENSMUSG00000021978	protein_coding	Extl3	54616	9.34441	-0.360681	3.14732	-1.91985	0.0703231	0.99823	0.99823
ENSMUSG00000029815.12	chr16	22813215	22857569	-	2702	ENSMUSG00000004462.6	ENSMUSG00000004462	protein_coding	Tbccd1	70573	2.62665	-0.790105	-1.41352	-1.91887	0.0704543	0.99823	0.99823
ENSMUSG00000028521.17	chr10	13966075	14151374	+	13720	ENSMUSG00000015501.10	ENSMUSG00000015501	protein_coding	Hivep2	15273	20.9789	-0.9219	-1.86845	-1.91873	0.070473	0.99823	0.99823
ENSMUSG00000031574.8	NA	NA	NA	NA	NA	NA	NA	NA	NA	NA	NA	-0.982655	-2.14187	-1.91716	0.0706842	0.99823	0.99823
ENSMUSG00000022553.15	NA	NA	NA	NA	NA	NA	NA	NA	NA	NA	NA	0.358629	2.39513	1.91684	0.0707278	0.99823	0.99823
ENSMUSG00000039462.4	NA	NA	NA	NA	NA	NA	NA	NA	NA	NA	NA	-0.774207	-1.4629	-1.91575	0.0708748	0.99823	0.99823
ENSMUSG00000026179.14	chr2	13850282	14056135	-	2118	ENSMUSG00000063275.15	ENSMUSG00000063275	protein_coding	Hacd1	30963	3.71796	0.818919	-1.407	1.9152	0.0709482	0.99823	0.99823
ENSMUSG00000028556.15	chr9	122951081	123018725	+	4815	ENSMUSG00000036768.5	ENSMUSG00000036768	protein_coding	Kif15	209737	1.6547	0.645222	-0.346346	1.91309	0.071233	0.99823	0.99823
ENSMUSG00000034453.7	NA	NA	NA	NA	NA	NA	NA	NA	NA	NA	NA	-0.377238	2.06489	-1.91297	0.0712502	0.99823	0.99823
ENSMUSG00000022489.5	NA	NA	NA	NA	NA	NA	NA	NA	NA	NA	NA	0.720533	-0.668289	1.9107	0.0715573	0.99823	0.99823
ENSMUSG00000020315.18	NA	NA	NA	NA	NA	NA	NA	NA	NA	NA	NA	0.343789	4.28501	1.91005	0.0716459	0.99823	0.99823
ENSMUSG00000025208.8	NA	NA	NA	NA	NA	NA	NA	NA	NA	NA	NA	0.71192	-0.723555	1.90786	0.0719444	0.99823	0.99823
ENSMUSG00000040528.15	NA	NA	NA	NA	NA	NA	NA	NA	NA	NA	NA	0.919689	-1.17478	1.90651	0.0721297	0.99823	0.99823
ENSMUSG00000069270.5	NA	NA	NA	NA	NA	NA	NA	NA	NA	NA	NA	-0.544607	0.269757	-1.906	0.0721993	0.99823	0.99823
ENSMUSG00000046756.10	NA	NA	NA	NA	NA	NA	NA	NA	NA	NA	NA	-0.797759	-0.711995	-1.90524	0.0723041	0.99823	0.99823
ENSMUSG00000018861.8	NA	NA	NA	NA	NA	NA	NA	NA	NA	NA	NA	1.02486	-2.43428	1.90424	0.0724409	0.99823	0.99823
ENSMUSG00000032846.9	NA	NA	NA	NA	NA	NA	NA	NA	NA	NA	NA	-0.543154	0.24046	-1.90365	0.0725222	0.99823	0.99823
ENSMUSG00000024038.16	NA	NA	NA	NA	NA	NA	NA	NA	NA	NA	NA	0.545513	0.386067	1.90291	0.0726231	0.99823	0.99823
ENSMUSG00000004098.7	NA	NA	NA	NA	NA	NA	NA	NA	NA	NA	NA	-0.897621	-1.13047	-1.90177	0.0727805	0.99823	0.99823
ENSMUSG00000021969.7	NA	NA	NA	NA	NA	NA	NA	NA	NA	NA	NA	-0.42526	1.31438	-1.89889	0.0731788	0.99823	0.99823
ENSMUSG00000026618.11	chr3	89454541	89469013	+	1713	ENSMUSG00000027952.16	ENSMUSG00000027952	protein_coding	Pmvk	68603	16.5714	0.52461	0.338842	1.89857	0.0732233	0.99823	0.99823
ENSMUSG00000024603.7	NA	NA	NA	NA	NA	NA	NA	NA	NA	NA	NA	0.421606	2.73344	1.89837	0.0732509	0.99823	0.99823
ENSMUSG00000020453.17	NA	NA	NA	NA	NA	NA	NA	NA	NA	NA	NA	-0.566195	-0.348491	-1.89823	0.0732709	0.99823	0.99823
ENSMUSG00000042354.6	NA	NA	NA	NA	NA	NA	NA	NA	NA	NA	NA	-0.562411	0.0636632	-1.8966	0.073498	0.99823	0.99823
ENSMUSG00000085433.2	chr14	25842156	25886804	+	4135	ENSMUSG00000021866.15	ENSMUSG00000021866	protein_coding	Anxa11	11744	0.483513	0.810237	-0.507012	1.89641	0.0735241	0.99823	0.99823
ENSMUSG00000020114.12	NA	NA	NA	NA	NA	NA	NA	NA	NA	NA	NA	-0.453452	1.18652	-1.89577	0.0736126	0.99823	0.99823
ENSMUSG00000019261.3	NA	NA	NA	NA	NA	NA	NA	NA	NA	NA	NA	0.764069	-0.899785	1.89496	0.073726	0.99823	0.99823
ENSMUSG00000055681.14	NA	NA	NA	NA	NA	NA	NA	NA	NA	NA	NA	0.47244	1.65386	1.8946	0.0737756	0.99823	0.99823
ENSMUSG00000029136.9	chr11	100092193	100096241	-	2396	ENSMUSG00000048013.9	ENSMUSG00000048013	protein_coding	Krt35	53617	2.41743	-0.777351	-0.953564	-1.89433	0.0738135	0.99823	0.99823
ENSMUSG00000022026.6	NA	NA	NA	NA	NA	NA	NA	NA	NA	NA	NA	0.553579	0.496612	1.89424	0.0738262	0.99823	0.99823
ENSMUSG00000039849.5	chr6	87628424	87672193	-	5925	ENSMUSG00000030051.10	ENSMUSG00000030051	protein_coding	Aplf	72103	1.26583	-0.429135	1.4391	-1.89327	0.0739624	0.99823	0.99823
ENSMUSG00000025375.15	NA	NA	NA	NA	NA	NA	NA	NA	NA	NA	NA	1.53567	-1.59189	1.89303	0.0739957	0.99823	0.99823
ENSMUSG00000083022.1	NA	NA	NA	NA	NA	NA	NA	NA	NA	NA	NA	0.74715	-0.00605297	1.89245	0.0740772	0.99823	0.99823
ENSMUSG00000038872.9	NA	NA	NA	NA	NA	NA	NA	NA	NA	NA	NA	0.934781	-1.38931	1.88818	0.0746773	0.99823	0.99823
ENSMUSG00000024241.6	NA	NA	NA	NA	NA	NA	NA	NA	NA	NA	NA	0.401272	1.42402	1.88705	0.0748378	0.99823	0.99823
ENSMUSG00000051855.15	chr15	88600302	88601669	+	1368	ENSMUSG00000054117.8	ENSMUSG00000054117	protein_coding	Zdhhc25	70073	0	0.453269	1.27659	1.88605	0.0749792	0.99823	0.99823
ENSMUSG00000020974.5	NA	NA	NA	NA	NA	NA	NA	NA	NA	NA	NA	-0.642374	-0.603582	-1.88559	0.0750442	0.99823	0.99823
ENSMUSG00000025035.8	NA	NA	NA	NA	NA	NA	NA	NA	NA	NA	NA	0.72116	-1.26773	1.8852	0.0750999	0.99823	0.99823
ENSMUSG00000032915.6	NA	NA	NA	NA	NA	NA	NA	NA	NA	NA	NA	0.527046	1.1144	1.88453	0.0751949	0.99823	0.99823
ENSMUSG00000033826.9	NA	NA	NA	NA	NA	NA	NA	NA	NA	NA	NA	-0.527313	1.15014	-1.884	0.0752695	0.99823	0.99823
ENSMUSG00000034329.16	NA	NA	NA	NA	NA	NA	NA	NA	NA	NA	NA	-0.421554	1.32761	-1.88378	0.0753017	0.99823	0.99823
ENSMUSG00000025150.10	NA	NA	NA	NA	NA	NA	NA	NA	NA	NA	NA	0.99185	-1.5825	1.88244	0.0754913	0.99823	0.99823
ENSMUSG00000034024.7	NA	NA	NA	NA	NA	NA	NA	NA	NA	NA	NA	-0.361676	2.10828	-1.88232	0.0755093	0.99823	0.99823
ENSMUSG00000022682.7	NA	NA	NA	NA	NA	NA	NA	NA	NA	NA	NA	-0.501231	0.114922	-1.8823	0.0755114	0.99823	0.99823
ENSMUSG00000059897.5	NA	NA	NA	NA	NA	NA	NA	NA	NA	NA	NA	-0.892839	-1.22519	-1.88218	0.0755294	0.99823	0.99823
ENSMUSG00000040383.16	chr5	109156068	109192107	-	2496	ENSMUSG00000091635.1	ENSMUSG00000091635	protein_coding	Vmn2r13	231589	0	-0.408175	1.45145	-1.88192	0.0755659	0.99823	0.99823
ENSMUSG00000037296.7	NA	NA	NA	NA	NA	NA	NA	NA	NA	NA	NA	-0.878249	-1.41896	-1.8815	0.0756259	0.99823	0.99823
ENSMUSG00000089417.1	chr7	45183624	45204892	-	2365	ENSMUSG00000038292.14	ENSMUSG00000038292	protein_coding	Ccdc155	384619	0.249753	-0.338986	4.01171	-1.88072	0.0757373	0.99823	0.99823
ENSMUSG00000073684.13	chr11	67052670	67067070	+	3925	ENSMUSG00000069844.12	ENSMUSG00000069844	protein_coding	Sco1	52892	1.53795	-0.802732	-1.38832	-1.88014	0.0758206	0.99823	0.99823
ENSMUSG00000082186.2	chr9	38143137	38144081	+	945	ENSMUSG00000096409.2	ENSMUSG00000096409	protein_coding	Olfr890	258474	0	-0.745074	-1.17059	-1.87926	0.0759468	0.99823	0.99823
ENSMUSG00000014778.10	NA	NA	NA	NA	NA	NA	NA	NA	NA	NA	NA	-0.791839	-1.82794	-1.87736	0.0762193	0.99823	0.99823
ENSMUSG00000041431.16	NA	NA	NA	NA	NA	NA	NA	NA	NA	NA	NA	-0.491485	0.818295	-1.87615	0.0763928	0.99823	0.99823
ENSMUSG00000030082.14	chr17	36185572	36190287	-	2728	ENSMUSG00000054128.16	ENSMUSG00000054128	protein_coding	H2-T3	15033	0	0.409386	1.24531	1.87538	0.0765042	0.99823	0.99823
ENSMUSG00000006134.3	NA	NA	NA	NA	NA	NA	NA	NA	NA	NA	NA	0.359587	3.35295	1.87501	0.0765573	0.99823	0.99823
ENSMUSG00000021823.9	NA	NA	NA	NA	NA	NA	NA	NA	NA	NA	NA	0.437047	3.79892	1.87487	0.0765777	0.99823	0.99823
ENSMUSG00000016028.9	NA	NA	NA	NA	NA	NA	NA	NA	NA	NA	NA	-0.86426	-1.23164	-1.87439	0.0766462	0.99823	0.99823
ENSMUSG00000021466.11	NA	NA	NA	NA	NA	NA	NA	NA	NA	NA	NA	0.796027	-0.668818	1.87208	0.0769813	0.99823	0.99823
ENSMUSG00000110344.1	NA	NA	NA	NA	NA	NA	NA	NA	NA	NA	NA	0.84639	-0.437782	1.87132	0.0770921	0.99823	0.99823
ENSMUSG00000034940.15	NA	NA	NA	NA	NA	NA	NA	NA	NA	NA	NA	0.397354	1.53021	1.87076	0.0771726	0.99823	0.99823
ENSMUSG00000024234.6	NA	NA	NA	NA	NA	NA	NA	NA	NA	NA	NA	-0.46567	0.635145	-1.8691	0.0774147	0.99823	0.99823
ENSMUSG00000031723.8	NA	NA	NA	NA	NA	NA	NA	NA	NA	NA	NA	0.863035	-1.91231	1.86884	0.0774526	0.99823	0.99823
ENSMUSG00000028464.16	chr9	43221278	43239816	-	2388	ENSMUSG00000032014.5	ENSMUSG00000032014	protein_coding	Oaf	102644	0.968011	0.559964	2.07103	1.86812	0.0775578	0.99823	0.99823
ENSMUSG00000040522.5	NA	NA	NA	NA	NA	NA	NA	NA	NA	NA	NA	-0.719497	-0.964742	-1.8677	0.0776179	0.99823	0.99823
ENSMUSG00000028187.10	chr8	94214564	94317227	+	4257	ENSMUSG00000032939.14	ENSMUSG00000032939	protein_coding	Nup93	71805	4.82771	-0.646245	-0.145477	-1.86685	0.0777431	0.99823	0.99823
ENSMUSG00000039960.5	NA	NA	NA	NA	NA	NA	NA	NA	NA	NA	NA	-0.88789	-1.83671	-1.86665	0.0777727	0.99823	0.99823
ENSMUSG00000025758.10	chr7	22463110	22464075	-	966	ENSMUSG00000096871.1	ENSMUSG00000096871	protein_coding	Gm10665	100043058	0	-0.50463	0.309541	-1.86517	0.0779886	0.99823	0.99823
ENSMUSG00000021057.15	NA	NA	NA	NA	NA	NA	NA	NA	NA	NA	NA	-1.04963	-2.27307	-1.86489	0.0780293	0.99823	0.99823
ENSMUSG00000024037.12	NA	NA	NA	NA	NA	NA	NA	NA	NA	NA	NA	0.856388	-1.39843	1.86452	0.078084	0.99823	0.99823
ENSMUSG00000004707.14	chr3	22076652	22216594	+	8903	ENSMUSG00000027630.13	ENSMUSG00000027630	protein_coding	Tbl1xr1	81004	7.08084	-0.651241	0.493255	-1.86398	0.0781635	0.99823	0.99823
ENSMUSG00000044730.15	chr10	82048123	82064745	+	3179	ENSMUSG00000061371.7	ENSMUSG00000061371	protein_coding	Zfp873	408062	1.74795	-0.866522	-1.86693	-1.86394	0.0781699	0.99823	0.99823
ENSMUSG00000032570.16	NA	NA	NA	NA	NA	NA	NA	NA	NA	NA	NA	0.374727	3.5545	1.86138	0.078546	0.99823	0.99823
ENSMUSG00000034681.16	NA	NA	NA	NA	NA	NA	NA	NA	NA	NA	NA	-0.437083	0.773128	-1.86089	0.0786183	0.99823	0.99823
ENSMUSG00000056851.13	NA	NA	NA	NA	NA	NA	NA	NA	NA	NA	NA	0.502892	4.71766	1.85926	0.0788593	0.99823	0.99823
ENSMUSG00000049103.13	NA	NA	NA	NA	NA	NA	NA	NA	NA	NA	NA	0.38479	2.46016	1.85709	0.0791821	0.99823	0.99823
ENSMUSG00000040620.15	NA	NA	NA	NA	NA	NA	NA	NA	NA	NA	NA	0.474258	0.456999	1.8565	0.0792689	0.99823	0.99823
ENSMUSG00000050965.14	NA	NA	NA	NA	NA	NA	NA	NA	NA	NA	NA	0.426667	1.91157	1.85326	0.0797527	0.99823	0.99823
ENSMUSG00000032754.14	chr13	113171608	113225908	-	1389	ENSMUSG00000042385.14	ENSMUSG00000042385	protein_coding	Gzmk	14945	0.22616	-0.692328	-0.945655	-1.85189	0.0799587	0.99823	0.99823
ENSMUSG00000030315.15	chr17	84658234	84683011	-	2712	ENSMUSG00000040505.13	ENSMUSG00000040505	protein_coding	Abcg5	27409	0.0325651	-0.659472	0.0210791	-1.85128	0.0800495	0.99823	0.99823
ENSMUSG00000020952.9	NA	NA	NA	NA	NA	NA	NA	NA	NA	NA	NA	-0.379103	1.18761	-1.85105	0.0800844	0.99823	0.99823
ENSMUSG00000027490.17	chr6	43173952	43175005	+	1054	ENSMUSG00000043605.4	ENSMUSG00000043605	protein_coding	Olfr13	18310	0	1.06549	-1.53841	1.85012	0.0802234	0.99823	0.99823
ENSMUSG00000020888.16	NA	NA	NA	NA	NA	NA	NA	NA	NA	NA	NA	-0.668565	-1.13137	-1.84845	0.080475	0.99823	0.99823
ENSMUSG00000017188.3	NA	NA	NA	NA	NA	NA	NA	NA	NA	NA	NA	-0.639276	-0.538506	-1.84843	0.0804783	0.99823	0.99823
ENSMUSG00000070691.10	chr10	128913593	128922888	-	2809	ENSMUSG00000025350.15	ENSMUSG00000025350	protein_coding	Rdh5	19682	0.290292	-0.77284	-1.49164	-1.84839	0.0804842	0.99823	0.99823
ENSMUSG00000009569.14	NA	NA	NA	NA	NA	NA	NA	NA	NA	NA	NA	0.899348	-0.801929	1.84816	0.0805198	0.99823	0.99823
ENSMUSG00000037972.6	NA	NA	NA	NA	NA	NA	NA	NA	NA	NA	NA	-0.438871	2.06993	-1.84772	0.080586	0.99823	0.99823
ENSMUSG00000044867.5	chr16	20589471	20605377	+	7567	ENSMUSG00000046613.18	ENSMUSG00000046613	protein_coding	Vwa5b2	328643	2.06415	-1.0292	-1.84512	-1.84739	0.080635	0.99823	0.99823
ENSMUSG00000024515.13	NA	NA	NA	NA	NA	NA	NA	NA	NA	NA	NA	-0.377923	1.60125	-1.84729	0.0806507	0.99823	0.99823
ENSMUSG00000056529.7	chr10	126868430	126901371	-	1362	ENSMUSG00000025436.11	ENSMUSG00000025436	protein_coding	Atp23	68876	1.4544	0.592097	-0.231972	1.84719	0.0806652	0.99823	0.99823
ENSMUSG00000041958.10	NA	NA	NA	NA	NA	NA	NA	NA	NA	NA	NA	-0.578796	-0.194382	-1.84702	0.0806917	0.99823	0.99823
ENSMUSG00000035620.14	NA	NA	NA	NA	NA	NA	NA	NA	NA	NA	NA	-0.519639	0.596876	-1.84566	0.0808972	0.99823	0.99823
ENSMUSG00000063281.9	NA	NA	NA	NA	NA	NA	NA	NA	NA	NA	NA	-0.639106	-0.903604	-1.8443	0.0811035	0.99823	0.99823
ENSMUSG00000053560.4	NA	NA	NA	NA	NA	NA	NA	NA	NA	NA	NA	-0.718171	-0.569673	-1.84263	0.0813566	0.99823	0.99823
ENSMUSG00000045100.11	chr17	46257851	46283026	-	2595	ENSMUSG00000012296.15	ENSMUSG00000012296	protein_coding	Tjap1	74094	1.74449	-0.94411	-2.49565	-1.84204	0.0814475	0.99823	0.99823
ENSMUSG00000040482.15	NA	NA	NA	NA	NA	NA	NA	NA	NA	NA	NA	1.04518	-1.60548	1.84177	0.0814883	0.99823	0.99823
ENSMUSG00000003604.14	chr5	108065674	108109004	+	5698	ENSMUSG00000029267.17	ENSMUSG00000029267	protein_coding	Mtf2	17765	5.91826	-0.939816	-1.40816	-1.84167	0.0815035	0.99823	0.99823
ENSMUSG00000030980.17	NA	NA	NA	NA	NA	NA	NA	NA	NA	NA	NA	-0.505396	0.575763	-1.84143	0.0815393	0.99823	0.99823
ENSMUSG00000050310.8	NA	NA	NA	NA	NA	NA	NA	NA	NA	NA	NA	-0.327939	2.60739	-1.84044	0.0816917	0.99823	0.99823
ENSMUSG00000026491.13	chr3	75242370	75270078	-	1411	ENSMUSG00000034139.4	ENSMUSG00000034139	protein_coding	Serpini2	67931	0.0150817	-0.32507	2.81891	-1.83947	0.08184	0.99823	0.99823
ENSMUSG00000026972.15	chr4	32800253	32801559	+	1140	ENSMUSG00000045854.4	ENSMUSG00000045854	protein_coding	Lyrm2	108755	7.52122	-0.336531	2.16436	-1.83837	0.0820078	0.99823	0.99823
ENSMUSG00000061559.15	NA	NA	NA	NA	NA	NA	NA	NA	NA	NA	NA	0.550658	-0.215347	1.83759	0.0821273	0.99823	0.99823
ENSMUSG00000026098.13	chr1	156075966	156205026	-	3882	ENSMUSG00000015484.3	ENSMUSG00000015484	protein_coding	Fam163a	329274	2.02059	-0.370817	2.09305	-1.8369	0.0822332	0.99823	0.99823
ENSMUSG00000036526.8	chr14	69029289	69041401	+	3743	ENSMUSG00000014813.8	ENSMUSG00000014813	protein_coding	Stc1	20855	1.11734	-0.602381	0.491751	-1.83414	0.0826591	0.99823	0.99823
ENSMUSG00000035236.17	chr4	115839198	115879250	+	4502	ENSMUSG00000028708.16	ENSMUSG00000028708	protein_coding	Mknk1	17346	2.29297	-0.507917	0.625706	-1.8339	0.0826959	0.99823	0.99823
ENSMUSG00000024621.15	NA	NA	NA	NA	NA	NA	NA	NA	NA	NA	NA	0.412015	2.46719	1.83364	0.0827362	0.99823	0.99823
ENSMUSG00000072692.7	chr13	86044816	86046904	-	1131	ENSMUSG00000017778.14	ENSMUSG00000017778	protein_coding	Cox7c	12867	77.1401	0.464139	1.0512	1.83024	0.083263	0.99823	0.99823
ENSMUSG00000019699.16	chr3	63241537	63386030	+	11542	ENSMUSG00000027820.12	ENSMUSG00000027820	protein_coding	Mme	17380	0.854958	-0.322202	2.97022	-1.82978	0.0833339	0.99823	0.99823
ENSMUSG00000021279.4	NA	NA	NA	NA	NA	NA	NA	NA	NA	NA	NA	0.511893	0.198009	1.82848	0.0835358	0.99823	0.99823
ENSMUSG00000028622.11	chr10	23999939	24001015	+	1077	ENSMUSG00000095171.1	ENSMUSG00000095171	protein_coding	Taar7b	209517	0	0.514548	0.819995	1.82603	0.0839191	0.99823	0.99823
ENSMUSG00000035711.4	NA	NA	NA	NA	NA	NA	NA	NA	NA	NA	NA	-0.504367	0.71658	-1.8253	0.0840328	0.99823	0.99823
ENSMUSG00000030042.15	chr17	28331671	28350805	-	4398	ENSMUSG00000002249.17	ENSMUSG00000002249	protein_coding	Tead3	21678	0.355885	-0.458386	0.477784	-1.82507	0.0840695	0.99823	0.99823
ENSMUSG00000032231.14	NA	NA	NA	NA	NA	NA	NA	NA	NA	NA	NA	-0.354792	2.1747	-1.82434	0.0841831	0.99823	0.99823
ENSMUSG00000083394.2	NA	NA	NA	NA	NA	NA	NA	NA	NA	NA	NA	0.756094	-0.937403	1.8236	0.0842988	0.99823	0.99823
ENSMUSG00000053931.11	chr8	23171265	23208346	-	6682	ENSMUSG00000031545.6	ENSMUSG00000031545	protein_coding	Gpat4	102247	7.97612	-0.556352	-0.0684042	-1.8229	0.0844089	0.99823	0.99823
ENSMUSG00000043940.15	chr13	27601819	27610582	-	925	ENSMUSG00000021347.3	ENSMUSG00000021347	protein_coding	Prl7b1	75596	0	0.453827	1.55663	1.82179	0.0845848	0.99823	0.99823
ENSMUSG00000018736.14	NA	NA	NA	NA	NA	NA	NA	NA	NA	NA	NA	0.429898	0.763807	1.82071	0.0847542	0.99823	0.99823
ENSMUSG00000031232.16	NA	NA	NA	NA	NA	NA	NA	NA	NA	NA	NA	-0.427446	0.960499	-1.81932	0.0849735	0.99823	0.99823
ENSMUSG00000020873.13	NA	NA	NA	NA	NA	NA	NA	NA	NA	NA	NA	0.451803	2.27007	1.81873	0.0850674	0.99823	0.99823
ENSMUSG00000025354.4	NA	NA	NA	NA	NA	NA	NA	NA	NA	NA	NA	-0.440134	0.810778	-1.81835	0.0851272	0.99823	0.99823
ENSMUSG00000046027.17	NA	NA	NA	NA	NA	NA	NA	NA	NA	NA	NA	-0.855861	-1.86531	-1.81648	0.0854248	0.99823	0.99823
ENSMUSG00000032841.15	chr5	75932827	75978458	-	9030	ENSMUSG00000062960.10	ENSMUSG00000062960	protein_coding	Kdr	16542	2.25844	0.632488	-0.435261	1.81629	0.0854544	0.99823	0.99823
ENSMUSG00000071478.5	NA	NA	NA	NA	NA	NA	NA	NA	NA	NA	NA	-0.680658	-0.924672	-1.81571	0.0855461	0.99823	0.99823
ENSMUSG00000017144.8	chr4	119322893	119415521	-	6607	ENSMUSG00000028637.15	ENSMUSG00000028637	protein_coding	Ccdc30	73332	1.14412	0.85646	-1.96379	1.81411	0.0858007	0.99823	0.99823
ENSMUSG00000109836.1	NA	NA	NA	NA	NA	NA	NA	NA	NA	NA	NA	0.980453	-1.69283	1.8136	0.0858833	0.99823	0.99823
ENSMUSG00000021311.8	NA	NA	NA	NA	NA	NA	NA	NA	NA	NA	NA	0.436284	2.94034	1.81354	0.0858924	0.99823	0.99823
ENSMUSG00000078349.2	chr11	69666936	69672423	-	4334	ENSMUSG00000059796.16	ENSMUSG00000059796	protein_coding	Eif4a1	13681	55.4363	-0.41412	1.77805	-1.8118	0.0861707	0.99823	0.99823
ENSMUSG00000029254.16	chr12	102743760	102747561	+	3369	ENSMUSG00000046675.6	ENSMUSG00000046675	protein_coding	Tmem251	320351	1.36451	-0.62664	-0.0924636	-1.80955	0.0865305	0.99823	0.99823
ENSMUSG00000079523.8	chr17	25099570	25115967	-	8006	ENSMUSG00000024170.15	ENSMUSG00000024170	protein_coding	Telo2	71718	2.07544	-0.420157	2.8203	-1.80838	0.0867195	0.99823	0.99823
ENSMUSG00000064246.10	chr2	120860269	120970715	-	9889	ENSMUSG00000027272.5	ENSMUSG00000027272	protein_coding	Ubr1	22222	5.28178	-0.532972	0.164443	-1.80722	0.0869069	0.99823	0.99823
ENSMUSG00000027901.12	chr7	141407794	141414136	-	3633	ENSMUSG00000051007.15	ENSMUSG00000051007	protein_coding	Gatd1	213350	3.94849	-0.511846	0.844663	-1.80696	0.0869483	0.99823	0.99823
ENSMUSG00000068036.14	NA	NA	NA	NA	NA	NA	NA	NA	NA	NA	NA	0.691354	-0.9332	1.80589	0.0871212	0.99823	0.99823
ENSMUSG00000067297.4	NA	NA	NA	NA	NA	NA	NA	NA	NA	NA	NA	-0.904705	-1.60283	-1.80515	0.0872412	0.99823	0.99823
ENSMUSG00000027496.15	chr6	115601902	115622624	+	7005	ENSMUSG00000000439.9	ENSMUSG00000000439	protein_coding	Mkrn2	67027	3.3729	-0.550743	0.0300617	-1.80478	0.0873004	0.99823	0.99823
ENSMUSG00000001521.12	chr18	61220482	61289924	+	4521	ENSMUSG00000024575.15	ENSMUSG00000024575	protein_coding	Pde6a	225600	0.0117836	1.11323	-2.46707	1.80443	0.0873581	0.99823	0.99823
ENSMUSG00000042608.15	chr10	84370905	84440597	-	5625	ENSMUSG00000020032.14	ENSMUSG00000020032	protein_coding	Nuak1	77976	5.30094	0.952773	3.66443	1.80402	0.0874242	0.99823	0.99823
ENSMUSG00000053950.10	NA	NA	NA	NA	NA	NA	NA	NA	NA	NA	NA	-0.508463	0.562422	-1.80384	0.0874534	0.99823	0.99823
ENSMUSG00000037017.15	chr14	57916280	57999262	-	2310	ENSMUSG00000021973.8	ENSMUSG00000021973	protein_coding	Micu2	68514	9.77671	-0.745142	-1.00521	-1.80345	0.0875168	0.99823	0.99823
ENSMUSG00000028447.11	chr9	38718268	38743337	+	4899	ENSMUSG00000023186.14	ENSMUSG00000023186	protein_coding	Vwa5a	67776	2.75434	0.485615	0.197266	1.80293	0.0876005	0.99823	0.99823
ENSMUSG00000038718.15	chr4	93334138	93335511	-	1374	ENSMUSG00000054000.5	ENSMUSG00000054000	protein_coding	Tusc1	69136	1.89354	-0.433863	1.30218	-1.80283	0.0876175	0.99823	0.99823
ENSMUSG00000035597.18	NA	NA	NA	NA	NA	NA	NA	NA	NA	NA	NA	0.379073	1.35463	1.80264	0.0876476	0.99823	0.99823
ENSMUSG00000035078.5	NA	NA	NA	NA	NA	NA	NA	NA	NA	NA	NA	0.695852	-0.818978	1.80263	0.0876493	0.99823	0.99823
ENSMUSG00000076939.2	NA	NA	NA	NA	NA	NA	NA	NA	NA	NA	NA	0.917574	-1.68762	1.80263	0.0876493	0.99823	0.99823
ENSMUSG00000007656.13	NA	NA	NA	NA	NA	NA	NA	NA	NA	NA	NA	0.505793	0.363756	1.80255	0.0876622	0.99823	0.99823
ENSMUSG00000027634.14	chr6	56714899	56761912	+	8590	ENSMUSG00000029787.10	ENSMUSG00000029787	protein_coding	Avl9	78937	6.23872	0.427709	1.78185	1.8025	0.08767	0.99823	0.99823
ENSMUSG00000085611.3	NA	NA	NA	NA	NA	NA	NA	NA	NA	NA	NA	0.537718	0.142461	1.8013	0.0878656	0.99823	0.99823
ENSMUSG00000046721.11	NA	NA	NA	NA	NA	NA	NA	NA	NA	NA	NA	-0.341584	1.73438	-1.80077	0.087952	0.99823	0.99823
ENSMUSG00000028907.7	chr10	81363067	81365816	-	1751	ENSMUSG00000020234.10	ENSMUSG00000020234	protein_coding	4930404N11Rik	432479	0.0843631	0.577977	-0.386486	1.80064	0.0879726	0.99823	0.99823
ENSMUSG00000022514.14	NA	NA	NA	NA	NA	NA	NA	NA	NA	NA	NA	0.739634	-1.38507	1.80044	0.0880061	0.99823	0.99823
ENSMUSG00000098905.1	NA	NA	NA	NA	NA	NA	NA	NA	NA	NA	NA	0.586829	-0.43194	1.80018	0.0880485	0.99823	0.99823
ENSMUSG00000102503.1	chr1	161070713	161086724	+	5695	ENSMUSG00000026708.16	ENSMUSG00000026708	protein_coding	Cenpl	70454	0.389485	0.887352	-2.82752	1.79988	0.0880973	0.99823	0.99823
ENSMUSG00000043587.15	NA	NA	NA	NA	NA	NA	NA	NA	NA	NA	NA	-0.878537	-1.93641	-1.79587	0.088754	0.99823	0.99823
ENSMUSG00000037570.15	NA	NA	NA	NA	NA	NA	NA	NA	NA	NA	NA	-0.431822	0.737536	-1.79542	0.0888274	0.99823	0.99823
ENSMUSG00000034640.9	chr7	43824499	43832030	+	1513	ENSMUSG00000050063.18	ENSMUSG00000050063	protein_coding	Klk6	19144	0.104795	0.698106	-0.530879	1.79527	0.0888528	0.99823	0.99823
ENSMUSG00000072620.3	NA	NA	NA	NA	NA	NA	NA	NA	NA	NA	NA	-0.323293	2.68426	-1.79516	0.088871	0.99823	0.99823
ENSMUSG00000030788.16	NA	NA	NA	NA	NA	NA	NA	NA	NA	NA	NA	0.472303	0.740041	1.79494	0.088907	0.99823	0.99823
ENSMUSG00000055334.4	NA	NA	NA	NA	NA	NA	NA	NA	NA	NA	NA	-0.882195	-2.37815	-1.79468	0.0889487	0.99823	0.99823
ENSMUSG00000031933.17	NA	NA	NA	NA	NA	NA	NA	NA	NA	NA	NA	-0.840275	-1.92263	-1.79455	0.088971	0.99823	0.99823
ENSMUSG00000002379.6	NA	NA	NA	NA	NA	NA	NA	NA	NA	NA	NA	0.44438	1.6881	1.79368	0.0891141	0.99823	0.99823
ENSMUSG00000037085.7	NA	NA	NA	NA	NA	NA	NA	NA	NA	NA	NA	-0.672003	-1.35329	-1.79262	0.0892884	0.99823	0.99823
ENSMUSG00000026675.12	chr2	181497142	181517966	+	4982	ENSMUSG00000000827.18	ENSMUSG00000000827	protein_coding	Tpd52l2	66314	5.96382	0.80245	-1.67522	1.79209	0.0893765	0.99823	0.99823
ENSMUSG00000039033.11	chr5	145694049	145720136	-	2060	ENSMUSG00000075551.4	ENSMUSG00000075551	protein_coding	Cyp3a41a	53973	0	-0.406847	2.63493	-1.79196	0.0893974	0.99823	0.99823
ENSMUSG00000063065.13	NA	NA	NA	NA	NA	NA	NA	NA	NA	NA	NA	0.515628	0.980256	1.79101	0.0895549	0.99823	0.99823
ENSMUSG00000027582.16	chr6	131299142	131353597	-	5865	ENSMUSG00000032899.14	ENSMUSG00000032899	protein_coding	Styk1	243659	0.327776	0.630448	-0.478214	1.79034	0.0896667	0.99823	0.99823
ENSMUSG00000071645.5	NA	NA	NA	NA	NA	NA	NA	NA	NA	NA	NA	-0.627743	-0.975508	-1.78981	0.089754	0.99823	0.99823
ENSMUSG00000098090.7	NA	NA	NA	NA	NA	NA	NA	NA	NA	NA	NA	-0.665268	-0.433114	-1.78927	0.0898429	0.99823	0.99823
ENSMUSG00000027863.8	chr7	127824294	127849019	+	2364	ENSMUSG00000030805.14	ENSMUSG00000030805	protein_coding	Stx4a	20909	3.12496	-0.438489	1.03518	-1.7889	0.0899048	0.99823	0.99823
ENSMUSG00000030322.12	chr17	88597684	88662586	+	4521	ENSMUSG00000033855.15	ENSMUSG00000033855	protein_coding	Ston1	77057	0.257975	0.527828	-0.0930766	1.78848	0.0899757	0.99823	0.99823
ENSMUSG00000069305.3	NA	NA	NA	NA	NA	NA	NA	NA	NA	NA	NA	-0.385836	2.28548	-1.78668	0.0902737	0.99823	0.99823
ENSMUSG00000037447.16	chr1	92859803	92902906	-	4846	ENSMUSG00000034212.14	ENSMUSG00000034212	protein_coding	Ankmy1	241158	0.0220919	-0.53245	0.595921	-1.78664	0.0902811	0.99823	0.99823
ENSMUSG00000073421.5	NA	NA	NA	NA	NA	NA	NA	NA	NA	NA	NA	-0.530563	1.59899	-1.78556	0.0904606	0.99823	0.99823
ENSMUSG00000015932.8	chr5	148327410	148399904	-	11530	ENSMUSG00000041313.14	ENSMUSG00000041313	protein_coding	Slc7a1	11987	3.60615	0.506725	6.51803	1.78552	0.0904675	0.99823	0.99823
ENSMUSG00000007603.8	NA	NA	NA	NA	NA	NA	NA	NA	NA	NA	NA	-0.740818	-0.543697	-1.78537	0.0904925	0.99823	0.99823
ENSMUSG00000032109.14	NA	NA	NA	NA	NA	NA	NA	NA	NA	NA	NA	0.489818	1.14865	1.78386	0.0907459	0.99823	0.99823
ENSMUSG00000038534.17	NA	NA	NA	NA	NA	NA	NA	NA	NA	NA	NA	0.70414	-1.1086	1.78327	0.0908445	0.99823	0.99823
ENSMUSG00000028465.16	chr9	43310763	43336125	+	2830	ENSMUSG00000032013.5	ENSMUSG00000032013	protein_coding	Trim29	72169	3.00447	0.379987	5.84636	1.78239	0.0909926	0.99823	0.99823
ENSMUSG00000048120.16	NA	NA	NA	NA	NA	NA	NA	NA	NA	NA	NA	-0.540142	-0.087778	-1.78227	0.091013	0.99823	0.99823
ENSMUSG00000045817.8	NA	NA	NA	NA	NA	NA	NA	NA	NA	NA	NA	-0.417512	1.51397	-1.78207	0.0910453	0.99823	0.99823
ENSMUSG00000026204.15	chr2	24603887	24763152	-	9942	ENSMUSG00000004113.18	ENSMUSG00000004113	protein_coding	Cacna1b	12287	9.04959	0.823698	-0.853073	1.7819	0.0910743	0.99823	0.99823
ENSMUSG00000020527.14	NA	NA	NA	NA	NA	NA	NA	NA	NA	NA	NA	0.907871	-1.95465	1.77915	0.0915371	0.99823	0.99823
ENSMUSG00000024413.13	NA	NA	NA	NA	NA	NA	NA	NA	NA	NA	NA	0.57184	0.183669	1.77905	0.091555	0.99823	0.99823
ENSMUSG00000040247.5	NA	NA	NA	NA	NA	NA	NA	NA	NA	NA	NA	-0.442253	1.67231	-1.77864	0.0916242	0.99823	0.99823
ENSMUSG00000073700.3	chr11	59970614	60046489	-	2104	ENSMUSG00000000301.16	ENSMUSG00000000301	protein_coding	Pemt	18618	0.705667	0.578059	0.391075	1.77841	0.0916632	0.99823	0.99823
ENSMUSG00000070942.8	chr1	128243964	128279378	+	4659	ENSMUSG00000026353.9	ENSMUSG00000026353	protein_coding	Ubxn4	67812	9.47221	-1.03858	-2.58666	-1.77703	0.0918955	0.99823	0.99823
ENSMUSG00000020069.16	NA	NA	NA	NA	NA	NA	NA	NA	NA	NA	NA	-0.341253	1.45034	-1.77577	0.0921085	0.99823	0.99823
ENSMUSG00000074342.3	chr7	141009586	141010770	-	678	ENSMUSG00000025492.6	ENSMUSG00000025492	protein_coding	Ifitm3	66141	9.99316	0.36269	2.2647	1.77444	0.092335	0.99823	0.99823
ENSMUSG00000033111.15	NA	NA	NA	NA	NA	NA	NA	NA	NA	NA	NA	-0.564988	-0.414004	-1.77366	0.0924676	0.99823	0.99823
ENSMUSG00000026958.13	chr4	41033074	41048139	-	2828	ENSMUSG00000028427.13	ENSMUSG00000028427	protein_coding	Aqp7	11832	0.0056787	-0.964967	-2.53386	-1.77356	0.0924842	0.99823	0.99823
ENSMUSG00000004698.10	NA	NA	NA	NA	NA	NA	NA	NA	NA	NA	NA	-0.958724	-1.33934	-1.77316	0.0925538	0.99823	0.99823
ENSMUSG00000038503.15	NA	NA	NA	NA	NA	NA	NA	NA	NA	NA	NA	-0.540428	0.283048	-1.77274	0.0926247	0.99823	0.99823
ENSMUSG00000031604.10	NA	NA	NA	NA	NA	NA	NA	NA	NA	NA	NA	0.728805	-0.829831	1.77227	0.0927042	0.99823	0.99823
ENSMUSG00000086968.8	chr7	142892752	142931128	-	2364	ENSMUSG00000000214.11	ENSMUSG00000000214	protein_coding	Th	21823	0.301784	0.908203	-0.990738	1.77197	0.0927567	0.99823	0.99823
ENSMUSG00000030729.17	NA	NA	NA	NA	NA	NA	NA	NA	NA	NA	NA	0.354575	4.3026	1.77031	0.0930394	0.99823	0.99823
ENSMUSG00000027775.9	chr7	44748413	44777515	+	6744	ENSMUSG00000002205.16	ENSMUSG00000002205	protein_coding	Vrk3	101568	1.37305	0.499562	0.480914	1.77026	0.0930481	0.99823	0.99823
ENSMUSG00000028459.11	chr9	42254177	42264300	-	2328	ENSMUSG00000032018.13	ENSMUSG00000032018	protein_coding	Sc5d	235293	15.0392	-0.788207	-0.555504	-1.76984	0.0931205	0.99823	0.99823
ENSMUSG00000042535.8	NA	NA	NA	NA	NA	NA	NA	NA	NA	NA	NA	0.397473	1.29341	1.76924	0.0932224	0.99823	0.99823
ENSMUSG00000032854.12	chr8	40822990	40827037	+	2636	ENSMUSG00000054033.6	ENSMUSG00000054033	protein_coding	Adam39	546055	0	0.578527	0.609267	1.76873	0.0933105	0.99823	0.99823
ENSMUSG00000027999.15	chr8	65028417	65037336	-	1004	ENSMUSG00000079042.10	ENSMUSG00000079042	protein_coding	Apela	100038489	0.0402278	0.458785	1.52431	1.76836	0.0933738	0.99823	0.99823
ENSMUSG00000039109.15	NA	NA	NA	NA	NA	NA	NA	NA	NA	NA	NA	0.446905	3.44846	1.76826	0.0933906	0.99823	0.99823
ENSMUSG00000040943.12	chr8	70629393	70632456	-	1852	ENSMUSG00000038508.7	ENSMUSG00000038508	protein_coding	Gdf15	23886	0.00690882	0.435253	1.1461	1.76817	0.0934074	0.99823	0.99823
ENSMUSG00000092586.8	NA	NA	NA	NA	NA	NA	NA	NA	NA	NA	NA	-0.758149	-1.29148	-1.76768	0.0934904	0.99823	0.99823
ENSMUSG00000031391.18	NA	NA	NA	NA	NA	NA	NA	NA	NA	NA	NA	0.559518	0.905056	1.76698	0.0936104	0.99823	0.99823
ENSMUSG00000039942.15	NA	NA	NA	NA	NA	NA	NA	NA	NA	NA	NA	-0.797943	-1.38873	-1.76626	0.0937344	0.99823	0.99823
ENSMUSG00000048351.14	chr10	33766424	33782115	-	882	ENSMUSG00000090298.1	ENSMUSG00000090298	protein_coding	Sult3a2	215895	0	-0.771716	-1.89739	-1.76545	0.0938742	0.99823	0.99823
ENSMUSG00000047045.17	NA	NA	NA	NA	NA	NA	NA	NA	NA	NA	NA	-0.289277	2.68212	-1.76519	0.0939187	0.99823	0.99823
ENSMUSG00000016496.7	NA	NA	NA	NA	NA	NA	NA	NA	NA	NA	NA	-0.585785	-0.387244	-1.76494	0.0939626	0.99823	0.99823
ENSMUSG00000022106.14	NA	NA	NA	NA	NA	NA	NA	NA	NA	NA	NA	-0.44381	0.444244	-1.76409	0.0941096	0.99823	0.99823
ENSMUSG00000032267.7	NA	NA	NA	NA	NA	NA	NA	NA	NA	NA	NA	-0.714929	-0.288876	-1.76157	0.0945451	0.99823	0.99823
ENSMUSG00000031662.8	NA	NA	NA	NA	NA	NA	NA	NA	NA	NA	NA	0.537551	0.227768	1.76129	0.094594	0.99823	0.99823
ENSMUSG00000050592.8	chr4	72117142	72200919	-	8711	ENSMUSG00000008305.18	ENSMUSG00000008305	protein_coding	Tle1	21885	2.31254	-0.39696	1.88911	-1.76092	0.0946585	0.99823	0.99823
ENSMUSG00000020402.11	NA	NA	NA	NA	NA	NA	NA	NA	NA	NA	NA	-0.345799	1.26968	-1.76084	0.0946735	0.99823	0.99823
ENSMUSG00000044424.3	NA	NA	NA	NA	NA	NA	NA	NA	NA	NA	NA	-0.661645	-0.866876	-1.75951	0.0949039	0.99823	0.99823
ENSMUSG00000008690.15	NA	NA	NA	NA	NA	NA	NA	NA	NA	NA	NA	-0.414859	1.18746	-1.75894	0.0950025	0.99823	0.99823
ENSMUSG00000042594.16	chr14	5365794	5389049	-	1956	ENSMUSG00000096003.7	ENSMUSG00000096003	protein_coding	Gm3500	100041678	0.044782	0.354323	1.86634	1.75843	0.0950917	0.99823	0.99823
ENSMUSG00000027342.14	chr5	140008689	140321552	-	3649	ENSMUSG00000029554.15	ENSMUSG00000029554	protein_coding	Mad1l1	17120	3.29421	-0.388595	1.82942	-1.75799	0.095169	0.99823	0.99823
ENSMUSG00000032386.15	NA	NA	NA	NA	NA	NA	NA	NA	NA	NA	NA	0.512555	0.361885	1.75664	0.0954044	0.99823	0.99823
ENSMUSG00000085894.1	chr1	121431049	121506460	+	11445	ENSMUSG00000026339.18	ENSMUSG00000026339	protein_coding	Ccdc93	70829	2.07624	0.875417	-2.49775	1.75508	0.0956779	0.99823	0.99823
ENSMUSG00000020653.11	NA	NA	NA	NA	NA	NA	NA	NA	NA	NA	NA	0.589513	-0.644488	1.75391	0.095883	0.99823	0.99823
ENSMUSG00000016024.9	chr6	65381105	65458150	+	3271	ENSMUSG00000029917.15	ENSMUSG00000029917	protein_coding	C130060K24Rik	243407	0.0432257	-0.726085	-1.59495	-1.75365	0.0959297	0.99823	0.99823
ENSMUSG00000038909.16	NA	NA	NA	NA	NA	NA	NA	NA	NA	NA	NA	-0.377437	1.4063	-1.75319	0.0960099	0.99823	0.99823
ENSMUSG00000039879.8	NA	NA	NA	NA	NA	NA	NA	NA	NA	NA	NA	0.48208	4.14698	1.75299	0.0960458	0.99823	0.99823
ENSMUSG00000007817.14	NA	NA	NA	NA	NA	NA	NA	NA	NA	NA	NA	0.443919	1.10368	1.75265	0.0961044	0.99823	0.99823
ENSMUSG00000067147.7	NA	NA	NA	NA	NA	NA	NA	NA	NA	NA	NA	-1.08129	-1.77071	-1.75193	0.0962313	0.99823	0.99823
ENSMUSG00000036992.10	chr6	18866318	18879586	+	1193	ENSMUSG00000029517.13	ENSMUSG00000029517	protein_coding	Ankrd7	75196	0.0974039	-0.811605	-1.74516	-1.75136	0.0963325	0.99823	0.99823
ENSMUSG00000006191.17	NA	NA	NA	NA	NA	NA	NA	NA	NA	NA	NA	0.53778	-0.0215745	1.75102	0.0963915	0.99823	0.99823
ENSMUSG00000049106.6	NA	NA	NA	NA	NA	NA	NA	NA	NA	NA	NA	-0.525462	0.253764	-1.75017	0.0965415	0.99823	0.99823
ENSMUSG00000017760.15	chr6	87458545	87533259	-	4434	ENSMUSG00000030047.14	ENSMUSG00000030047	protein_coding	Arhgap25	232201	0.930754	0.383993	1.6305	1.74852	0.0968337	0.99823	0.99823
ENSMUSG00000038352.15	NA	NA	NA	NA	NA	NA	NA	NA	NA	NA	NA	-0.410324	0.855174	-1.74841	0.096854	0.99823	0.99823
ENSMUSG00000022771.15	NA	NA	NA	NA	NA	NA	NA	NA	NA	NA	NA	-0.286761	2.90937	-1.74805	0.0969169	0.99823	0.99823
ENSMUSG00000020521.7	NA	NA	NA	NA	NA	NA	NA	NA	NA	NA	NA	0.810538	-1.21498	1.74798	0.0969299	0.99823	0.99823
ENSMUSG00000064127.13	NA	NA	NA	NA	NA	NA	NA	NA	NA	NA	NA	0.369955	1.63532	1.74797	0.0969312	0.99823	0.99823
ENSMUSG00000030983.4	NA	NA	NA	NA	NA	NA	NA	NA	NA	NA	NA	-0.477563	0.19227	-1.74787	0.0969496	0.99823	0.99823
ENSMUSG00000032578.7	NA	NA	NA	NA	NA	NA	NA	NA	NA	NA	NA	0.850094	-2.50638	1.74742	0.0970289	0.99823	0.99823
ENSMUSG00000040152.8	chr5	113058258	113070117	-	2012	ENSMUSG00000042240.14	ENSMUSG00000042240	protein_coding	Crybb2	12961	0.00212218	0.491599	7.15955	1.74687	0.0971261	0.99823	0.99823
ENSMUSG00000105646.1	chr17	22361453	22377281	+	2974	ENSMUSG00000044501.17	ENSMUSG00000044501	protein_coding	Zfp758	224598	3.62519	-0.682105	-1.31971	-1.74593	0.0972936	0.99823	0.99823
ENSMUSG00000066839.11	NA	NA	NA	NA	NA	NA	NA	NA	NA	NA	NA	-0.798761	-1.49838	-1.74571	0.097334	0.99823	0.99823
ENSMUSG00000049295.16	NA	NA	NA	NA	NA	NA	NA	NA	NA	NA	NA	-0.631191	-1.00491	-1.745	0.0974593	0.99823	0.99823
ENSMUSG00000021338.17	NA	NA	NA	NA	NA	NA	NA	NA	NA	NA	NA	-0.791027	-1.10504	-1.74369	0.0976929	0.99823	0.99823
ENSMUSG00000058290.3	NA	NA	NA	NA	NA	NA	NA	NA	NA	NA	NA	-0.297558	3.45213	-1.74331	0.0977604	0.99823	0.99823
ENSMUSG00000033444.13	NA	NA	NA	NA	NA	NA	NA	NA	NA	NA	NA	0.38529	1.21547	1.74294	0.0978265	0.99823	0.99823
ENSMUSG00000021193.9	NA	NA	NA	NA	NA	NA	NA	NA	NA	NA	NA	0.404539	4.68092	1.74187	0.0980186	0.99823	0.99823
ENSMUSG00000056394.17	chrX	37432494	37437279	+	2213	ENSMUSG00000071771.4	ENSMUSG00000071771	protein_coding	Rhox4b	57737	0	-0.500505	0.443971	-1.74109	0.0981592	0.99823	0.99823
ENSMUSG00000063382.5	NA	NA	NA	NA	NA	NA	NA	NA	NA	NA	NA	-0.817164	-1.44437	-1.74048	0.0982686	0.99823	0.99823
ENSMUSG00000001229.7	NA	NA	NA	NA	NA	NA	NA	NA	NA	NA	NA	-0.474422	0.182867	-1.73984	0.0983832	0.99823	0.99823
ENSMUSG00000024271.7	NA	NA	NA	NA	NA	NA	NA	NA	NA	NA	NA	-0.521198	0.499581	-1.73942	0.0984583	0.99823	0.99823
ENSMUSG00000041360.7	NA	NA	NA	NA	NA	NA	NA	NA	NA	NA	NA	-0.541736	0.037263	-1.73907	0.0985214	0.99823	0.99823
ENSMUSG00000108322.1	NA	NA	NA	NA	NA	NA	NA	NA	NA	NA	NA	0.967919	-2.87574	1.73788	0.0987352	0.99823	0.99823
ENSMUSG00000090673.1	NA	NA	NA	NA	NA	NA	NA	NA	NA	NA	NA	0.433632	4.09583	1.7362	0.0990379	0.99823	0.99823
ENSMUSG00000027472.14	chr6	41392356	41397230	+	798	ENSMUSG00000058119.6	ENSMUSG00000058119	protein_coding	Gm5771	436523	0.0433775	-0.704537	-0.536463	-1.73581	0.0991081	0.99823	0.99823
ENSMUSG00000091405.2	chr7	118118891	118129662	-	2482	ENSMUSG00000030654.9	ENSMUSG00000030654	protein_coding	Arl6ip1	54208	46.6307	-0.514685	1.59747	-1.73575	0.0991194	0.99823	0.99823
ENSMUSG00000026579.8	chr2	168893331	168955587	-	5918	ENSMUSG00000027551.15	ENSMUSG00000027551	protein_coding	Zfp64	22722	1.50838	0.425221	4.16629	1.73572	0.0991248	0.99823	0.99823
ENSMUSG00000084992.1	chr13	95696853	95702739	+	2502	ENSMUSG00000021675.4	ENSMUSG00000021675	protein_coding	F2rl2	14064	1.08761	-0.779433	-1.617	-1.73505	0.0992458	0.99823	0.99823
ENSMUSG00000062190.12	chr16	48924232	48994165	-	9081	ENSMUSG00000064061.13	ENSMUSG00000064061	protein_coding	Dzip3	224170	10.6686	0.476624	0.564612	1.73445	0.0993553	0.99823	0.99823
ENSMUSG00000039899.5	chr11	83662584	83664683	+	660	ENSMUSG00000018930.3	ENSMUSG00000018930	protein_coding	Ccl4	20303	0.0756001	-0.477449	0.743784	-1.73416	0.0994071	0.99823	0.99823
ENSMUSG00000063663.11	NA	NA	NA	NA	NA	NA	NA	NA	NA	NA	NA	0.399814	1.62935	1.73366	0.0994976	0.99823	0.99823
ENSMUSG00000018572.10	NA	NA	NA	NA	NA	NA	NA	NA	NA	NA	NA	-0.542181	-0.0501187	-1.7335	0.0995266	0.99823	0.99823
ENSMUSG00000106106.2	NA	NA	NA	NA	NA	NA	NA	NA	NA	NA	NA	-0.841174	8.69574	-1.73112	0.0999594	0.99823	0.99823
ENSMUSG00000034083.16	chr17	43568098	43612201	+	2905	ENSMUSG00000023913.17	ENSMUSG00000023913	protein_coding	Pla2g7	27226	13.4871	0.376085	0.751907	1.73095	0.0999903	0.99823	0.99823
ENSMUSG00000016344.14	chr6	129898996	129917650	-	1398	ENSMUSG00000030173.15	ENSMUSG00000030173	protein_coding	Klra5	16636	0.00870321	-0.403404	1.89426	-1.73028	0.100112	0.99823	0.99823
ENSMUSG00000074884.12	chr5	121596775	121618938	-	6516	ENSMUSG00000042647.13	ENSMUSG00000042647	protein_coding	Acad12	71985	0.142014	-0.446854	5.47769	-1.7296	0.100236	0.99823	0.99823
ENSMUSG00000068749.9	chr7	144929931	144939925	-	4709	ENSMUSG00000070348.5	ENSMUSG00000070348	protein_coding	Ccnd1	12443	4.89014	0.481809	1.61101	1.72888	0.100368	0.99823	0.99823
ENSMUSG00000024963.11	NA	NA	NA	NA	NA	NA	NA	NA	NA	NA	NA	-0.774297	-2.05917	-1.72878	0.100386	0.99823	0.99823
ENSMUSG00000016831.11	NA	NA	NA	NA	NA	NA	NA	NA	NA	NA	NA	0.325144	1.94977	1.72852	0.100434	0.99823	0.99823
ENSMUSG00000081738.1	NA	NA	NA	NA	NA	NA	NA	NA	NA	NA	NA	-0.597908	-0.648844	-1.72721	0.100673	0.99823	0.99823
ENSMUSG00000017132.17	NA	NA	NA	NA	NA	NA	NA	NA	NA	NA	NA	-0.545177	1.24773	-1.727	0.100713	0.99823	0.99823
ENSMUSG00000000579.14	NA	NA	NA	NA	NA	NA	NA	NA	NA	NA	NA	-0.828411	-2.08723	-1.72564	0.100961	0.99823	0.99823
ENSMUSG00000074212.7	chr8	75093621	75100589	+	1751	ENSMUSG00000005413.8	ENSMUSG00000005413	protein_coding	Hmox1	15368	1.43836	0.574615	-0.0916361	1.72458	0.101157	0.99823	0.99823
ENSMUSG00000009585.17	NA	NA	NA	NA	NA	NA	NA	NA	NA	NA	NA	-0.346889	2.47061	-1.72433	0.101203	0.99823	0.99823
ENSMUSG00000036817.14	chr14	63198922	63271692	-	3904	ENSMUSG00000021944.15	ENSMUSG00000021944	protein_coding	Gata4	14463	0	0.406226	0.955393	1.72406	0.101253	0.99823	0.99823
ENSMUSG00000030745.9	NA	NA	NA	NA	NA	NA	NA	NA	NA	NA	NA	-0.658096	-0.284715	-1.72286	0.101473	0.99823	0.99823
ENSMUSG00000028559.17	chr10	40001575	40025268	-	2729	ENSMUSG00000038522.6	ENSMUSG00000038522	protein_coding	Mfsd4b1	215929	0.060955	0.293968	2.67384	1.72018	0.101969	0.99823	0.99823
ENSMUSG00000036985.12	NA	NA	NA	NA	NA	NA	NA	NA	NA	NA	NA	0.717518	-0.915669	1.71984	0.102031	0.99823	0.99823
ENSMUSG00000027427.13	chr5	151561661	151586906	-	2367	ENSMUSG00000091794.2	ENSMUSG00000091794	protein_coding	Vmn2r18	632671	0.00422597	-0.526227	-0.214722	-1.71973	0.102052	0.99823	0.99823
ENSMUSG00000026832.12	chr4	126058565	126092195	+	5254	ENSMUSG00000042616.7	ENSMUSG00000042616	protein_coding	Oscp1	230751	3.37293	-0.358035	3.2904	-1.71918	0.102155	0.99823	0.99823
ENSMUSG00000031669.10	NA	NA	NA	NA	NA	NA	NA	NA	NA	NA	NA	-0.852701	-2.77833	-1.71916	0.102158	0.99823	0.99823
ENSMUSG00000031389.17	NA	NA	NA	NA	NA	NA	NA	NA	NA	NA	NA	-0.380954	2.07537	-1.7187	0.102244	0.99823	0.99823
ENSMUSG00000020432.12	NA	NA	NA	NA	NA	NA	NA	NA	NA	NA	NA	0.576809	-0.621867	1.71863	0.102257	0.99823	0.99823
ENSMUSG00000037933.15	NA	NA	NA	NA	NA	NA	NA	NA	NA	NA	NA	0.318006	2.82952	1.71739	0.102486	0.99823	0.99823
ENSMUSG00000027397.14	chr5	135908409	135934616	-	5500	ENSMUSG00000051391.9	ENSMUSG00000051391	protein_coding	Ywhag	22628	97.8621	-0.371658	1.48625	-1.7169	0.102579	0.99823	0.99823
ENSMUSG00000028312.19	chr9	57130690	57142722	+	7052	ENSMUSG00000032295.15	ENSMUSG00000032295	protein_coding	Man2c1	73744	3.67648	0.370069	2.79407	1.7165	0.102653	0.99823	0.99823
ENSMUSG00000020018.6	NA	NA	NA	NA	NA	NA	NA	NA	NA	NA	NA	-0.552917	-0.5914	-1.71525	0.102886	0.99823	0.99823
ENSMUSG00000097793.1	NA	NA	NA	NA	NA	NA	NA	NA	NA	NA	NA	0.426758	0.661411	1.71521	0.102894	0.99823	0.99823
ENSMUSG00000022471.13	NA	NA	NA	NA	NA	NA	NA	NA	NA	NA	NA	-0.441701	0.865835	-1.71513	0.102909	0.99823	0.99823
ENSMUSG00000032252.14	NA	NA	NA	NA	NA	NA	NA	NA	NA	NA	NA	0.698044	-1.07097	1.71492	0.102947	0.99823	0.99823
ENSMUSG00000022109.5	NA	NA	NA	NA	NA	NA	NA	NA	NA	NA	NA	-0.724629	-1.24578	-1.71441	0.103044	0.99823	0.99823
ENSMUSG00000056602.11	chr15	34495304	34530648	+	3795	ENSMUSG00000022325.14	ENSMUSG00000022325	protein_coding	Pop1	67724	2.10475	0.39515	1.86718	1.71407	0.103107	0.99823	0.99823
ENSMUSG00000053819.16	chr8	43129807	43141486	-	2792	ENSMUSG00000031651.5	ENSMUSG00000031651	protein_coding	Triml1	244448	0.000525626	0.494775	1.38304	1.71406	0.103109	0.99823	0.99823
ENSMUSG00000045679.13	NA	NA	NA	NA	NA	NA	NA	NA	NA	NA	NA	0.602598	0.326625	1.71396	0.103126	0.99823	0.99823
ENSMUSG00000036606.16	NA	NA	NA	NA	NA	NA	NA	NA	NA	NA	NA	0.439199	0.895116	1.71322	0.103265	0.99823	0.99823
ENSMUSG00000070003.7	NA	NA	NA	NA	NA	NA	NA	NA	NA	NA	NA	-0.575523	-0.362929	-1.71055	0.103766	0.99823	0.99823
ENSMUSG00000106864.3	chr11	99657949	99658960	-	1012	ENSMUSG00000069718.4	ENSMUSG00000069718	protein_coding	Gm11563	100040248	0.133672	0.646005	-0.394382	1.71041	0.103793	0.99823	0.99823
ENSMUSG00000035776.14	NA	NA	NA	NA	NA	NA	NA	NA	NA	NA	NA	0.410254	1.00258	1.71012	0.103848	0.99823	0.99823
ENSMUSG00000042606.9	NA	NA	NA	NA	NA	NA	NA	NA	NA	NA	NA	-0.640026	-0.983341	-1.70964	0.103937	0.99823	0.99823
ENSMUSG00000030588.12	NA	NA	NA	NA	NA	NA	NA	NA	NA	NA	NA	0.986943	-1.77119	1.7092	0.104021	0.99823	0.99823
ENSMUSG00000034825.14	NA	NA	NA	NA	NA	NA	NA	NA	NA	NA	NA	1.20819	-1.47511	1.70838	0.104176	0.99823	0.99823
ENSMUSG00000032555.9	NA	NA	NA	NA	NA	NA	NA	NA	NA	NA	NA	-0.310398	2.29192	-1.7082	0.104209	0.99823	0.99823
ENSMUSG00000019951.9	NA	NA	NA	NA	NA	NA	NA	NA	NA	NA	NA	0.33812	2.46155	1.70812	0.104224	0.99823	0.99823
ENSMUSG00000032322.14	NA	NA	NA	NA	NA	NA	NA	NA	NA	NA	NA	-0.443562	0.6135	-1.70803	0.104241	0.99823	0.99823
ENSMUSG00000028910.12	chr10	116905784	116950380	-	2690	ENSMUSG00000064181.5	ENSMUSG00000064181	protein_coding	Rab3ip	216363	5.85957	0.699844	-1.6078	1.70623	0.104581	0.99823	0.99823
ENSMUSG00000033065.13	NA	NA	NA	NA	NA	NA	NA	NA	NA	NA	NA	0.966939	-1.20659	1.70611	0.104604	0.99823	0.99823
ENSMUSG00000074491.9	NA	NA	NA	NA	NA	NA	NA	NA	NA	NA	NA	0.890111	-1.13477	1.70595	0.104635	0.99823	0.99823
ENSMUSG00000040688.16	NA	NA	NA	NA	NA	NA	NA	NA	NA	NA	NA	-0.87744	-1.3575	-1.70591	0.104642	0.99823	0.99823
ENSMUSG00000003812.13	NA	NA	NA	NA	NA	NA	NA	NA	NA	NA	NA	-0.584799	-0.402906	-1.7057	0.104682	0.99823	0.99823
ENSMUSG00000047617.11	chr4	41465151	41480926	+	845	ENSMUSG00000028443.6	ENSMUSG00000028443	protein_coding	Nudt2	66401	12.8893	-0.76029	-1.64393	-1.7055	0.10472	0.99823	0.99823
ENSMUSG00000021868.6	NA	NA	NA	NA	NA	NA	NA	NA	NA	NA	NA	0.545786	1.21212	1.70506	0.104804	0.99823	0.99823
ENSMUSG00000024042.6	NA	NA	NA	NA	NA	NA	NA	NA	NA	NA	NA	0.542667	-0.170744	1.70468	0.104875	0.99823	0.99823
ENSMUSG00000042628.7	NA	NA	NA	NA	NA	NA	NA	NA	NA	NA	NA	-0.315957	2.30124	-1.70313	0.10517	0.99823	0.99823
ENSMUSG00000060923.5	NA	NA	NA	NA	NA	NA	NA	NA	NA	NA	NA	0.879761	-2.28246	1.70222	0.105344	0.99823	0.99823
ENSMUSG00000071757.10	NA	NA	NA	NA	NA	NA	NA	NA	NA	NA	NA	0.812284	-0.929807	1.70221	0.105346	0.99823	0.99823
ENSMUSG00000028322.11	chr9	46232933	46235636	-	1014	ENSMUSG00000032081.9	ENSMUSG00000032081	protein_coding	Apoc3	11814	0.0251962	-0.642785	-1.20658	-1.70208	0.105369	0.99823	0.99823
ENSMUSG00000019883.10	NA	NA	NA	NA	NA	NA	NA	NA	NA	NA	NA	1.01965	-1.92371	1.70177	0.105429	0.99823	0.99823
ENSMUSG00000037544.13	NA	NA	NA	NA	NA	NA	NA	NA	NA	NA	NA	-0.372008	1.71502	-1.70177	0.10543	0.99823	0.99823
ENSMUSG00000037787.13	NA	NA	NA	NA	NA	NA	NA	NA	NA	NA	NA	-0.810704	-1.49655	-1.70123	0.105532	0.99823	0.99823
ENSMUSG00000035351.15	NA	NA	NA	NA	NA	NA	NA	NA	NA	NA	NA	-0.89544	-2.05087	-1.70089	0.105598	0.99823	0.99823
ENSMUSG00000028832.11	chr10	128567523	128589652	-	6016	ENSMUSG00000018166.8	ENSMUSG00000018166	protein_coding	Erbb3	13867	0.655963	-0.563046	1.29111	-1.70062	0.105649	0.99823	0.99823
ENSMUSG00000034041.4	NA	NA	NA	NA	NA	NA	NA	NA	NA	NA	NA	-0.325304	1.82009	-1.70046	0.105679	0.99823	0.99823
ENSMUSG00000029570.5	chr14	67751928	67933572	-	10335	ENSMUSG00000044447.4	ENSMUSG00000044447	protein_coding	Dock5	68813	0.730698	-0.439019	1.17731	-1.70024	0.105721	0.99823	0.99823
ENSMUSG00000035762.10	NA	NA	NA	NA	NA	NA	NA	NA	NA	NA	NA	-0.463664	0.265272	-1.69963	0.105837	0.99823	0.99823
ENSMUSG00000031954.6	NA	NA	NA	NA	NA	NA	NA	NA	NA	NA	NA	0.496615	0.398987	1.69903	0.105953	0.99823	0.99823
ENSMUSG00000025364.12	NA	NA	NA	NA	NA	NA	NA	NA	NA	NA	NA	-0.396634	0.796415	-1.69885	0.105987	0.99823	0.99823
ENSMUSG00000024592.15	NA	NA	NA	NA	NA	NA	NA	NA	NA	NA	NA	0.549355	1.28308	1.6985	0.106055	0.99823	0.99823
ENSMUSG00000079477.9	chr17	35897595	35910075	-	4586	ENSMUSG00000024426.17	ENSMUSG00000024426	protein_coding	Atat1	73242	5.97114	0.323714	2.0655	1.69787	0.106176	0.99823	0.99823
ENSMUSG00000073414.8	NA	NA	NA	NA	NA	NA	NA	NA	NA	NA	NA	0.400144	2.56502	1.69777	0.106193	0.99823	0.99823
ENSMUSG00000017002.14	chr6	85423886	85428877	+	1602	ENSMUSG00000068302.8	ENSMUSG00000068302	protein_coding	Noto	384452	0	0.499406	0.831506	1.69771	0.106205	0.99823	0.99823
ENSMUSG00000024999.7	NA	NA	NA	NA	NA	NA	NA	NA	NA	NA	NA	-0.627272	-0.909199	-1.69762	0.106222	0.99823	0.99823
ENSMUSG00000033624.10	NA	NA	NA	NA	NA	NA	NA	NA	NA	NA	NA	-0.547541	0.0851929	-1.697	0.106342	0.99823	0.99823
ENSMUSG00000008090.14	chr13	54679399	54693907	-	5202	ENSMUSG00000034928.16	ENSMUSG00000034928	protein_coding	Rnf44	105239	3.8057	0.540494	1.25996	1.697	0.106342	0.99823	0.99823
ENSMUSG00000036768.5	NA	NA	NA	NA	NA	NA	NA	NA	NA	NA	NA	-0.303215	3.09538	-1.69403	0.106914	0.99823	0.99823
ENSMUSG00000019088.13	NA	NA	NA	NA	NA	NA	NA	NA	NA	NA	NA	-0.524894	-0.154816	-1.69402	0.106915	0.99823	0.99823
ENSMUSG00000032006.14	NA	NA	NA	NA	NA	NA	NA	NA	NA	NA	NA	-0.594658	-0.454433	-1.69343	0.107029	0.99823	0.99823
ENSMUSG00000008976.16	NA	NA	NA	NA	NA	NA	NA	NA	NA	NA	NA	-0.455565	0.897668	-1.69314	0.107085	0.99823	0.99823
ENSMUSG00000027164.8	chr5	75574916	75656722	+	8911	ENSMUSG00000005672.12	ENSMUSG00000005672	protein_coding	Kit	16590	3.64488	-0.49323	0.245402	-1.6922	0.107267	0.99823	0.99823
ENSMUSG00000003235.12	NA	NA	NA	NA	NA	NA	NA	NA	NA	NA	NA	-0.547197	-0.210173	-1.69214	0.10728	0.99823	0.99823
ENSMUSG00000004637.15	NA	NA	NA	NA	NA	NA	NA	NA	NA	NA	NA	0.711909	-1.51844	1.69096	0.107508	0.99823	0.99823
ENSMUSG00000004018.9	NA	NA	NA	NA	NA	NA	NA	NA	NA	NA	NA	-0.294929	2.2819	-1.69046	0.107605	0.99823	0.99823
ENSMUSG00000097295.1	NA	NA	NA	NA	NA	NA	NA	NA	NA	NA	NA	-0.744278	-0.82391	-1.69012	0.10767	0.99823	0.99823
ENSMUSG00000041762.16	chr4	138394092	138396528	-	2437	ENSMUSG00000078235.3	ENSMUSG00000078235	protein_coding	Fam43b	625638	2.38876	0.552821	-0.375046	1.69011	0.107672	0.99823	0.99823
ENSMUSG00000024067.13	NA	NA	NA	NA	NA	NA	NA	NA	NA	NA	NA	0.788206	-1.22571	1.6901	0.107674	0.99823	0.99823
ENSMUSG00000028927.6	chr11	17257579	17269176	+	3995	ENSMUSG00000000581.8	ENSMUSG00000000581	protein_coding	C1d	57316	8.76403	0.489783	0.32036	1.68983	0.107726	0.99823	0.99823
ENSMUSG00000028896.13	chr10	121365090	121397245	+	3855	ENSMUSG00000034707.6	ENSMUSG00000034707	protein_coding	Gns	75612	8.43779	-0.758066	-1.10492	-1.68931	0.107828	0.99823	0.99823
ENSMUSG00000031242.7	NA	NA	NA	NA	NA	NA	NA	NA	NA	NA	NA	0.395689	1.66057	1.68927	0.107836	0.99823	0.99823
ENSMUSG00000000673.8	NA	NA	NA	NA	NA	NA	NA	NA	NA	NA	NA	0.651148	-0.798981	1.68917	0.107855	0.99823	0.99823
ENSMUSG00000053253.16	NA	NA	NA	NA	NA	NA	NA	NA	NA	NA	NA	-0.537467	0.0433017	-1.68915	0.107858	0.99823	0.99823
ENSMUSG00000030604.9	chrY	8069168	8071507	-	1226	ENSMUSG00000095324.2	ENSMUSG00000095324	protein_coding	Gm20825	108168578	0	0.729318	-0.907562	1.68903	0.107883	0.99823	0.99823
ENSMUSG00000097715.1	NA	NA	NA	NA	NA	NA	NA	NA	NA	NA	NA	-0.854884	-1.60808	-1.68623	0.108427	0.99823	0.99823
ENSMUSG00000021668.14	NA	NA	NA	NA	NA	NA	NA	NA	NA	NA	NA	-0.716718	-0.724491	-1.68613	0.108447	0.99823	0.99823
ENSMUSG00000067071.8	chr2	62693414	63184287	-	15226	ENSMUSG00000059742.10	ENSMUSG00000059742	protein_coding	Kcnh7	170738	5.3457	-0.751266	-1.05466	-1.68563	0.108544	0.99823	0.99823
ENSMUSG00000059518.14	chr14	55098578	55106593	-	4177	ENSMUSG00000040701.15	ENSMUSG00000040701	protein_coding	Ap1g2	11766	0.687474	0.599884	-0.151034	1.68562	0.108547	0.99823	0.99823
ENSMUSG00000053128.14	NA	NA	NA	NA	NA	NA	NA	NA	NA	NA	NA	0.800701	-1.31381	1.68491	0.108686	0.99823	0.99823
ENSMUSG00000031791.8	NA	NA	NA	NA	NA	NA	NA	NA	NA	NA	NA	0.948016	-2.43509	1.68459	0.108747	0.99823	0.99823
ENSMUSG00000071477.10	chr16	18406886	18426852	-	2532	ENSMUSG00000000326.12	ENSMUSG00000000326	protein_coding	Comt	12846	9.2101	0.908693	-1.36358	1.68456	0.108754	0.99823	0.99823
ENSMUSG00000063838.6	chr19	37685581	37693398	+	1747	ENSMUSG00000062432.4	ENSMUSG00000062432	protein_coding	Cyp26c1	546726	0.0592345	-0.44732	0.179007	-1.68428	0.108808	0.99823	0.99823
ENSMUSG00000031328.15	NA	NA	NA	NA	NA	NA	NA	NA	NA	NA	NA	0.375237	6.6695	1.68398	0.108867	0.99823	0.99823
ENSMUSG00000036402.13	chr16	89140851	89141339	+	489	ENSMUSG00000068071.2	ENSMUSG00000068071	protein_coding	Gm6358	102636839	0	0.568359	-0.367575	1.6837	0.108922	0.99823	0.99823
ENSMUSG00000031007.2	NA	NA	NA	NA	NA	NA	NA	NA	NA	NA	NA	0.43709	1.51415	1.68348	0.108965	0.99823	0.99823
ENSMUSG00000040282.13	chr5	110286306	110337474	+	11160	ENSMUSG00000007080.14	ENSMUSG00000007080	protein_coding	Pole	18973	0.50205	-0.778341	-1.52335	-1.68347	0.108968	0.99823	0.99823
ENSMUSG00000040964.16	chr11	12236608	12464960	-	8142	ENSMUSG00000020173.17	ENSMUSG00000020173	protein_coding	Cobl	12808	3.19788	0.539502	-0.0972166	1.68342	0.108977	0.99823	0.99823
ENSMUSG00000075033.3	NA	NA	NA	NA	NA	NA	NA	NA	NA	NA	NA	-0.708456	-0.931532	-1.68124	0.109405	0.99823	0.99823
ENSMUSG00000067869.4	NA	NA	NA	NA	NA	NA	NA	NA	NA	NA	NA	0.557393	2.65284	1.68058	0.109536	0.99823	0.99823
ENSMUSG00000024472.9	NA	NA	NA	NA	NA	NA	NA	NA	NA	NA	NA	-0.35674	1.48397	-1.67978	0.109693	0.99823	0.99823
ENSMUSG00000025509.15	NA	NA	NA	NA	NA	NA	NA	NA	NA	NA	NA	0.36273	3.59132	1.67747	0.11015	0.99823	0.99823
ENSMUSG00000017686.16	NA	NA	NA	NA	NA	NA	NA	NA	NA	NA	NA	-0.410787	0.708139	-1.67597	0.110447	0.99823	0.99823
ENSMUSG00000041390.18	chr15	76452996	76477269	-	2476	ENSMUSG00000022557.10	ENSMUSG00000022557	protein_coding	Bop1	12181	12.2559	-0.964752	-2.00331	-1.67561	0.110518	0.99823	0.99823
ENSMUSG00000002413.15	chr15	100502799	100552008	-	3250	ENSMUSG00000009733.8	ENSMUSG00000009733	protein_coding	Tfcp2	21422	3.37853	0.416083	3.35771	1.67561	0.110519	0.99823	0.99823
ENSMUSG00000022668.10	NA	NA	NA	NA	NA	NA	NA	NA	NA	NA	NA	-0.768103	-1.91214	-1.67548	0.110545	0.99823	0.99823
ENSMUSG00000019726.10	NA	NA	NA	NA	NA	NA	NA	NA	NA	NA	NA	0.299856	3.29021	1.67545	0.110549	0.99823	0.99823
ENSMUSG00000057411.8	NA	NA	NA	NA	NA	NA	NA	NA	NA	NA	NA	-0.642017	-1.0006	-1.67485	0.110669	0.99823	0.99823
ENSMUSG00000025151.16	NA	NA	NA	NA	NA	NA	NA	NA	NA	NA	NA	0.890649	-0.133726	1.6743	0.110779	0.99823	0.99823
ENSMUSG00000031016.9	NA	NA	NA	NA	NA	NA	NA	NA	NA	NA	NA	-0.368627	0.953954	-1.67427	0.110784	0.99823	0.99823
ENSMUSG00000052565.6	NA	NA	NA	NA	NA	NA	NA	NA	NA	NA	NA	-0.378638	2.77544	-1.67422	0.110795	0.99823	0.99823
ENSMUSG00000017314.12	NA	NA	NA	NA	NA	NA	NA	NA	NA	NA	NA	0.346974	3.16678	1.67294	0.11105	0.99823	0.99823
ENSMUSG00000037526.6	NA	NA	NA	NA	NA	NA	NA	NA	NA	NA	NA	-0.340783	1.18445	-1.6725	0.111136	0.99823	0.99823
ENSMUSG00000020513.15	NA	NA	NA	NA	NA	NA	NA	NA	NA	NA	NA	-0.571908	-0.118798	-1.67249	0.11114	0.99823	0.99823
ENSMUSG00000001348.14	NA	NA	NA	NA	NA	NA	NA	NA	NA	NA	NA	-0.492643	0.353059	-1.67213	0.11121	0.99823	0.99823
ENSMUSG00000054715.11	chrX	36112110	36171259	+	3712	ENSMUSG00000017057.9	ENSMUSG00000017057	protein_coding	Il13ra1	16164	1.48366	0.825843	-2.40094	1.67205	0.111227	0.99823	0.99823
ENSMUSG00000040722.6	NA	NA	NA	NA	NA	NA	NA	NA	NA	NA	NA	0.726484	-0.486042	1.67024	0.11159	0.99823	0.99823
ENSMUSG00000005610.17	NA	NA	NA	NA	NA	NA	NA	NA	NA	NA	NA	0.396599	6.54478	1.66727	0.112184	0.99823	0.99823
ENSMUSG00000000782.15	NA	NA	NA	NA	NA	NA	NA	NA	NA	NA	NA	-0.698735	2.03966	-1.66585	0.11247	0.99823	0.99823
ENSMUSG00000049922.8	chr5	57717967	58133230	+	10604	ENSMUSG00000029108.14	ENSMUSG00000029108	protein_coding	Pcdh7	54216	13.2674	-0.641568	-1.12336	-1.6657	0.112501	0.99823	0.99823
ENSMUSG00000065893.1	chrX	71555918	71560676	+	2234	ENSMUSG00000015217.11	ENSMUSG00000015217	protein_coding	Hmgb3	15354	13.0555	-0.745996	-1.76766	-1.66468	0.112706	0.99823	0.99823
ENSMUSG00000097636.7	NA	NA	NA	NA	NA	NA	NA	NA	NA	NA	NA	0.550578	0.0818092	1.66339	0.112966	0.99823	0.99823
ENSMUSG00000021615.13	NA	NA	NA	NA	NA	NA	NA	NA	NA	NA	NA	0.651635	-0.638871	1.66306	0.113033	0.99823	0.99823
ENSMUSG00000040913.10	NA	NA	NA	NA	NA	NA	NA	NA	NA	NA	NA	-0.294335	3.63721	-1.663	0.113045	0.99823	0.99823
ENSMUSG00000021772.14	NA	NA	NA	NA	NA	NA	NA	NA	NA	NA	NA	-0.757622	-1.95588	-1.66296	0.113053	0.99823	0.99823
ENSMUSG00000048799.7	NA	NA	NA	NA	NA	NA	NA	NA	NA	NA	NA	-0.375931	0.747252	-1.66271	0.113104	0.99823	0.99823
ENSMUSG00000057342.15	NA	NA	NA	NA	NA	NA	NA	NA	NA	NA	NA	-0.709448	-0.906807	-1.66265	0.113116	0.99823	0.99823
ENSMUSG00000053897.15	chr8	71689214	71690575	+	623	ENSMUSG00000079019.2	ENSMUSG00000079019	protein_coding	Insl3	16336	0.0138419	0.46605	0.232597	1.66241	0.113165	0.99823	0.99823
ENSMUSG00000006389.12	chr10	76259429	76345291	-	8215	ENSMUSG00000020231.15	ENSMUSG00000020231	protein_coding	Dip2a	64451	6.62955	0.367368	2.59838	1.66193	0.113262	0.99823	0.99823
ENSMUSG00000026103.14	chr1	153653025	153700323	+	9640	ENSMUSG00000042671.12	ENSMUSG00000042671	protein_coding	Rgs8	67792	2.07283	0.303664	3.45954	1.66097	0.113458	0.99823	0.99823
ENSMUSG00000024286.7	NA	NA	NA	NA	NA	NA	NA	NA	NA	NA	NA	0.330826	1.5859	1.66095	0.113461	0.99823	0.99823
ENSMUSG00000068747.14	chr7	145300828	145309557	+	2214	ENSMUSG00000031070.15	ENSMUSG00000031070	protein_coding	Mrgprf	211577	0.16244	0.404114	2.24221	1.6609	0.113471	0.99823	0.99823
ENSMUSG00000084106.4	chr2	34804514	34826311	-	9501	ENSMUSG00000035949.15	ENSMUSG00000035949	protein_coding	Fbxw2	30050	5.13499	0.357283	1.70594	1.66046	0.11356	0.99823	0.99823
ENSMUSG00000090266.10	NA	NA	NA	NA	NA	NA	NA	NA	NA	NA	NA	-0.704731	-1.00246	-1.66035	0.113583	0.99823	0.99823
ENSMUSG00000073643.11	chr2	25793859	25815848	-	1403	ENSMUSG00000036401.5	ENSMUSG00000036401	protein_coding	Glt6d1	71103	0	0.685035	0.059827	1.65904	0.11385	0.99823	0.99823
ENSMUSG00000022221.13	NA	NA	NA	NA	NA	NA	NA	NA	NA	NA	NA	-0.702116	-1.17721	-1.65859	0.113941	0.99823	0.99823
ENSMUSG00000030166.14	chr18	23415415	23659714	+	6587	ENSMUSG00000024302.15	ENSMUSG00000024302	protein_coding	Dtna	13527	9.25828	-0.324244	2.69789	-1.65821	0.114018	0.99823	0.99823
ENSMUSG00000021221.15	NA	NA	NA	NA	NA	NA	NA	NA	NA	NA	NA	-0.501317	0.390042	-1.65766	0.114131	0.99823	0.99823
ENSMUSG00000035629.17	NA	NA	NA	NA	NA	NA	NA	NA	NA	NA	NA	-0.468233	0.754883	-1.65578	0.114514	0.99823	0.99823
ENSMUSG00000026283.13	chr2	75659261	75669407	+	5396	ENSMUSG00000059005.13	ENSMUSG00000059005	protein_coding	Hnrnpa3	229279	9.13871	-0.682081	-0.812805	-1.65427	0.114824	0.99823	0.99823
ENSMUSG00000020481.15	NA	NA	NA	NA	NA	NA	NA	NA	NA	NA	NA	0.857613	-0.616362	1.65391	0.114898	0.99823	0.99823
ENSMUSG00000008892.12	NA	NA	NA	NA	NA	NA	NA	NA	NA	NA	NA	0.332749	2.14425	1.65329	0.115025	0.99823	0.99823
ENSMUSG00000037827.5	chr18	64456550	64489066	-	2901	ENSMUSG00000024588.8	ENSMUSG00000024588	protein_coding	Fech	14151	586.982	0.831898	-2.0953	1.65269	0.115148	0.99823	0.99823
ENSMUSG00000027080.6	chr4	151089570	151091449	+	746	ENSMUSG00000078491.2	ENSMUSG00000078491	protein_coding	Gm13090	105704528	0	0.444181	1.06005	1.65221	0.115247	0.99823	0.99823
ENSMUSG00000025574.13	NA	NA	NA	NA	NA	NA	NA	NA	NA	NA	NA	-0.486035	-0.0206175	-1.65091	0.115514	0.99823	0.99823
ENSMUSG00000101939.1	chr1	74279840	74284738	-	3458	ENSMUSG00000006299.13	ENSMUSG00000006299	protein_coding	Aamp	227290	17.7454	-0.761008	-1.58117	-1.65041	0.115618	0.99823	0.99823
ENSMUSG00000057278.8	chr17	34629533	34633126	+	2306	ENSMUSG00000015476.6	ENSMUSG00000015476	protein_coding	Prrt1	260297	3.9658	-0.536071	-0.00191766	-1.65031	0.115639	0.99823	0.99823
ENSMUSG00000021686.4	NA	NA	NA	NA	NA	NA	NA	NA	NA	NA	NA	-0.30775	2.74107	-1.65021	0.115658	0.99823	0.99823
ENSMUSG00000050428.7	chrX	89930098	89932852	-	2617	ENSMUSG00000035387.5	ENSMUSG00000035387	protein_coding	4930415L06Rik	245511	0	-0.640536	-1.40229	-1.64824	0.116067	0.99823	0.99823
ENSMUSG00000042211.6	NA	NA	NA	NA	NA	NA	NA	NA	NA	NA	NA	0.349369	3.17832	1.64795	0.116127	0.99823	0.99823
ENSMUSG00000028716.15	chr10	57515774	57532530	-	5150	ENSMUSG00000019877.10	ENSMUSG00000019877	protein_coding	Serinc1	56442	115.671	-0.300376	1.88231	-1.64648	0.116432	0.99823	0.99823
ENSMUSG00000033364.13	chr2	17343909	17731464	-	15235	ENSMUSG00000053702.16	ENSMUSG00000053702	protein_coding	Nebl	74103	2.82012	-0.339626	1.26711	-1.64639	0.11645	0.99823	0.99823
ENSMUSG00000020721.16	NA	NA	NA	NA	NA	NA	NA	NA	NA	NA	NA	0.369221	1.33583	1.64632	0.116465	0.99823	0.99823
ENSMUSG00000030120.14	chr18	40258361	40531168	+	1349	ENSMUSG00000051401.6	ENSMUSG00000051401	protein_coding	Kctd16	383348	11.4604	0.332926	1.95458	1.64573	0.116586	0.99823	0.99823
ENSMUSG00000022438.6	NA	NA	NA	NA	NA	NA	NA	NA	NA	NA	NA	0.35924	3.77736	1.64552	0.116629	0.99823	0.99823
ENSMUSG00000043263.13	chr3	40800019	40816883	+	6855	ENSMUSG00000025758.10	ENSMUSG00000025758	protein_coding	Plk4	20873	1.15418	-0.397409	2.13867	-1.64484	0.116772	0.99823	0.99823
ENSMUSG00000062585.11	chr10	129625124	129627886	-	1033	ENSMUSG00000095002.2	ENSMUSG00000095002	protein_coding	Olfr798	258549	0	-0.454318	0.634324	-1.64337	0.117079	0.99823	0.99823
ENSMUSG00000024325.8	NA	NA	NA	NA	NA	NA	NA	NA	NA	NA	NA	-0.777211	-1.69521	-1.64325	0.117104	0.99823	0.99823
ENSMUSG00000069237.8	NA	NA	NA	NA	NA	NA	NA	NA	NA	NA	NA	0.470044	0.0167575	1.64306	0.117142	0.99823	0.99823
ENSMUSG00000026827.12	chr4	124918465	124939311	-	5177	ENSMUSG00000028873.16	ENSMUSG00000028873	protein_coding	Cdca8	52276	0.567851	0.512345	0.142226	1.64226	0.11731	0.99823	0.99823
ENSMUSG00000034893.7	NA	NA	NA	NA	NA	NA	NA	NA	NA	NA	NA	0.343249	0.953146	1.64218	0.117326	0.99823	0.99823
ENSMUSG00000003234.15	NA	NA	NA	NA	NA	NA	NA	NA	NA	NA	NA	0.524008	0.218056	1.64213	0.117336	0.99823	0.99823
ENSMUSG00000073409.12	NA	NA	NA	NA	NA	NA	NA	NA	NA	NA	NA	-0.883884	-1.30912	-1.64194	0.117377	0.99823	0.99823
ENSMUSG00000035232.8	NA	NA	NA	NA	NA	NA	NA	NA	NA	NA	NA	0.43865	1.12515	1.64176	0.117415	0.99823	0.99823
ENSMUSG00000020130.8	NA	NA	NA	NA	NA	NA	NA	NA	NA	NA	NA	0.444316	1.26894	1.64093	0.117588	0.99823	0.99823
ENSMUSG00000029191.16	chr12	38779380	38868215	+	5889	ENSMUSG00000004151.16	ENSMUSG00000004151	protein_coding	Etv1	14009	3.7202	-0.30986	2.11222	-1.64084	0.117606	0.99823	0.99823
ENSMUSG00000001774.7	NA	NA	NA	NA	NA	NA	NA	NA	NA	NA	NA	0.397081	1.5107	1.64059	0.11766	0.99823	0.99823
ENSMUSG00000047123.8	NA	NA	NA	NA	NA	NA	NA	NA	NA	NA	NA	0.780491	-2.00017	1.63897	0.117998	0.99823	0.99823
ENSMUSG00000021917.14	NA	NA	NA	NA	NA	NA	NA	NA	NA	NA	NA	0.388999	1.28863	1.63857	0.118081	0.99823	0.99823
ENSMUSG00000042323.16	NA	NA	NA	NA	NA	NA	NA	NA	NA	NA	NA	0.505112	5.92456	1.63752	0.118303	0.99823	0.99823
ENSMUSG00000024422.14	NA	NA	NA	NA	NA	NA	NA	NA	NA	NA	NA	-0.374589	0.838703	-1.6371	0.118392	0.99823	0.99823
ENSMUSG00000025877.14	NA	NA	NA	NA	NA	NA	NA	NA	NA	NA	NA	-0.547511	-0.0744165	-1.63622	0.118577	0.99823	0.99823
ENSMUSG00000032067.5	NA	NA	NA	NA	NA	NA	NA	NA	NA	NA	NA	-0.3819	1.12766	-1.63558	0.118711	0.99823	0.99823
ENSMUSG00000043008.8	NA	NA	NA	NA	NA	NA	NA	NA	NA	NA	NA	-0.305216	2.23171	-1.63326	0.119202	0.99823	0.99823
ENSMUSG00000057440.7	NA	NA	NA	NA	NA	NA	NA	NA	NA	NA	NA	-0.479399	-0.414541	-1.63301	0.119256	0.99823	0.99823
ENSMUSG00000027398.13	chr5	136136146	136141615	+	2117	ENSMUSG00000039754.10	ENSMUSG00000039754	protein_coding	Alkbh4	72041	1.70025	0.485577	0.37677	1.63269	0.119323	0.99823	0.99823
ENSMUSG00000021866.15	NA	NA	NA	NA	NA	NA	NA	NA	NA	NA	NA	-0.493646	0.169398	-1.63169	0.119535	0.99823	0.99823
ENSMUSG00000050323.14	chr8	122574635	122576909	-	1615	ENSMUSG00000006589.8	ENSMUSG00000006589	protein_coding	Aprt	11821	11.7294	0.897787	-2.98941	1.63068	0.11975	0.99823	0.99823
ENSMUSG00000033847.15	chrX	37453680	37469861	+	1149	ENSMUSG00000079637.10	ENSMUSG00000079637	protein_coding	Rhox2c	100039948	0	-0.565191	-0.433598	-1.63068	0.11975	0.99823	0.99823
ENSMUSG00000020652.17	NA	NA	NA	NA	NA	NA	NA	NA	NA	NA	NA	0.644554	-1.06483	1.62978	0.119941	0.99823	0.99823
ENSMUSG00000024560.6	NA	NA	NA	NA	NA	NA	NA	NA	NA	NA	NA	-0.488529	0.0272517	-1.62952	0.119995	0.99823	0.99823
ENSMUSG00000092274.2	NA	NA	NA	NA	NA	NA	NA	NA	NA	NA	NA	0.301064	3.3049	1.62833	0.12025	0.99823	0.99823
ENSMUSG00000072946.12	NA	NA	NA	NA	NA	NA	NA	NA	NA	NA	NA	0.331271	1.2372	1.62712	0.120508	0.99823	0.99823
ENSMUSG00000021497.9	NA	NA	NA	NA	NA	NA	NA	NA	NA	NA	NA	-0.732251	-1.93464	-1.6267	0.120597	0.99823	0.99823
ENSMUSG00000004508.6	NA	NA	NA	NA	NA	NA	NA	NA	NA	NA	NA	0.517773	-0.0556493	1.62597	0.120754	0.99823	0.99823
ENSMUSG00000061242.6	NA	NA	NA	NA	NA	NA	NA	NA	NA	NA	NA	0.831337	-1.49627	1.62566	0.12082	0.99823	0.99823
ENSMUSG00000090136.4	NA	NA	NA	NA	NA	NA	NA	NA	NA	NA	NA	-0.364519	6.80501	-1.62465	0.121037	0.99823	0.99823
ENSMUSG00000030034.11	chr17	29689378	29717012	-	4896	ENSMUSG00000024018.17	ENSMUSG00000024018	protein_coding	Ccdc167	68597	0.944023	0.815151	-1.8796	1.6241	0.121155	0.99823	0.99823
ENSMUSG00000000399.10	chr18	52331536	52332986	+	1451	ENSMUSG00000024510.5	ENSMUSG00000024510	protein_coding	Ftmt	67634	0	0.541345	0.173168	1.62157	0.121699	0.99823	0.99823
ENSMUSG00000030649.18	NA	NA	NA	NA	NA	NA	NA	NA	NA	NA	NA	0.845658	-1.51261	1.62073	0.12188	0.99823	0.99823
ENSMUSG00000034105.9	NA	NA	NA	NA	NA	NA	NA	NA	NA	NA	NA	-1.04489	-2.27487	-1.62071	0.121885	0.99823	0.99823
ENSMUSG00000038828.13	chr11	99345565	99351104	-	1550	ENSMUSG00000017588.2	ENSMUSG00000017588	protein_coding	Krt27	16675	5.55381	0.462417	0.450929	1.62001	0.122035	0.99823	0.99823
ENSMUSG00000024378.9	NA	NA	NA	NA	NA	NA	NA	NA	NA	NA	NA	0.585858	-0.945726	1.6193	0.122189	0.99823	0.99823
ENSMUSG00000030583.16	NA	NA	NA	NA	NA	NA	NA	NA	NA	NA	NA	0.498731	-0.208846	1.61923	0.122203	0.99823	0.99823
ENSMUSG00000068015.6	NA	NA	NA	NA	NA	NA	NA	NA	NA	NA	NA	0.53196	0.609243	1.61887	0.122281	0.99823	0.99823
ENSMUSG00000029338.13	chr13	22772327	22773325	-	999	ENSMUSG00000071493.4	ENSMUSG00000071493	protein_coding	Vmn1r208	171252	0.00226055	-0.57694	-0.112911	-1.61775	0.122523	0.99823	0.99823
ENSMUSG00000030225.11	chr19	8757073	8772475	+	5980	ENSMUSG00000010097.13	ENSMUSG00000010097	protein_coding	Nxf1	53319	7.93254	0.462644	0.197244	1.61708	0.122669	0.99823	0.99823
ENSMUSG00000023048.13	NA	NA	NA	NA	NA	NA	NA	NA	NA	NA	NA	0.433142	4.35979	1.61672	0.122746	0.99823	0.99823
ENSMUSG00000065251.1	NA	NA	NA	NA	NA	NA	NA	NA	NA	NA	NA	-0.730797	0.143025	-1.6162	0.12286	0.99823	0.99823
ENSMUSG00000031577.10	NA	NA	NA	NA	NA	NA	NA	NA	NA	NA	NA	-0.970865	-1.51884	-1.6153	0.123055	0.99823	0.99823
ENSMUSG00000036160.13	chr4	45034247	45084604	-	4691	ENSMUSG00000048232.12	ENSMUSG00000048232	protein_coding	Fbxo10	269529	3.43132	-0.645733	-1.01054	-1.61523	0.123072	0.99823	0.99823
ENSMUSG00000022607.14	NA	NA	NA	NA	NA	NA	NA	NA	NA	NA	NA	0.495552	0.34726	1.61478	0.123169	0.99823	0.99823
ENSMUSG00000020257.12	NA	NA	NA	NA	NA	NA	NA	NA	NA	NA	NA	-0.399726	1.57533	-1.61281	0.123599	0.99823	0.99823
ENSMUSG00000006850.7	NA	NA	NA	NA	NA	NA	NA	NA	NA	NA	NA	0.514773	-0.233141	1.61248	0.123671	0.99823	0.99823
ENSMUSG00000083716.4	chr4	107066988	107088268	+	7430	ENSMUSG00000028621.17	ENSMUSG00000028621	protein_coding	Cyb5rl	230582	0.299634	0.786617	-2.11845	1.612	0.123774	0.99823	0.99823
ENSMUSG00000047246.6	NA	NA	NA	NA	NA	NA	NA	NA	NA	NA	NA	-0.364063	2.20782	-1.61098	0.123998	0.99823	0.99823
ENSMUSG00000036026.15	NA	NA	NA	NA	NA	NA	NA	NA	NA	NA	NA	0.777837	-1.38035	1.6108	0.124039	0.99823	0.99823
ENSMUSG00000056656.5	NA	NA	NA	NA	NA	NA	NA	NA	NA	NA	NA	-0.343552	1.67811	-1.61064	0.124072	0.99823	0.99823
ENSMUSG00000085772.7	NA	NA	NA	NA	NA	NA	NA	NA	NA	NA	NA	0.81682	-1.89142	1.61026	0.124155	0.99823	0.99823
ENSMUSG00000021811.6	NA	NA	NA	NA	NA	NA	NA	NA	NA	NA	NA	-0.572009	-0.148008	-1.61015	0.12418	0.99823	0.99823
ENSMUSG00000036672.5	NA	NA	NA	NA	NA	NA	NA	NA	NA	NA	NA	-0.590213	-1.05807	-1.60981	0.124255	0.99823	0.99823
ENSMUSG00000061759.15	NA	NA	NA	NA	NA	NA	NA	NA	NA	NA	NA	-0.788897	-0.7729	-1.60971	0.124276	0.99823	0.99823
ENSMUSG00000030978.10	NA	NA	NA	NA	NA	NA	NA	NA	NA	NA	NA	-0.328004	1.85742	-1.60912	0.124407	0.99823	0.99823
ENSMUSG00000027288.16	chr5	119832668	119885219	+	4675	ENSMUSG00000018263.11	ENSMUSG00000018263	protein_coding	Tbx5	21388	0.00153064	0.272302	2.83484	1.60817	0.124614	0.99823	0.99823
ENSMUSG00000045409.16	NA	NA	NA	NA	NA	NA	NA	NA	NA	NA	NA	-0.58331	-0.217965	-1.60717	0.124834	0.99823	0.99823
ENSMUSG00000040268.17	NA	NA	NA	NA	NA	NA	NA	NA	NA	NA	NA	-0.643045	-0.0107314	-1.60714	0.12484	0.99823	0.99823
ENSMUSG00000022664.11	NA	NA	NA	NA	NA	NA	NA	NA	NA	NA	NA	-0.429165	0.206996	-1.60583	0.125129	0.99823	0.99823
ENSMUSG00000056290.15	NA	NA	NA	NA	NA	NA	NA	NA	NA	NA	NA	-0.356629	2.53837	-1.6053	0.125247	0.99823	0.99823
ENSMUSG00000014349.7	NA	NA	NA	NA	NA	NA	NA	NA	NA	NA	NA	0.395383	0.731376	1.60499	0.125315	0.99823	0.99823
ENSMUSG00000026712.3	chr3	141837136	142169425	-	5962	ENSMUSG00000052430.15	ENSMUSG00000052430	protein_coding	Bmpr1b	12167	2.38969	-0.639978	-0.541711	-1.60463	0.125395	0.99823	0.99823
ENSMUSG00000030619.9	NA	NA	NA	NA	NA	NA	NA	NA	NA	NA	NA	-0.280981	3.06249	-1.60403	0.125527	0.99823	0.99823
ENSMUSG00000007646.13	NA	NA	NA	NA	NA	NA	NA	NA	NA	NA	NA	-0.50443	-0.272114	-1.60346	0.125654	0.99823	0.99823
ENSMUSG00000025225.14	NA	NA	NA	NA	NA	NA	NA	NA	NA	NA	NA	-0.543583	0.0886609	-1.60299	0.125758	0.99823	0.99823
ENSMUSG00000076498.2	chr16	4480216	4541816	-	5325	ENSMUSG00000022519.13	ENSMUSG00000022519	protein_coding	Srl	106393	2.97432	-0.532705	1.77399	-1.60294	0.125769	0.99823	0.99823
ENSMUSG00000029050.15	chr11	67037905	67052594	-	1977	ENSMUSG00000020910.16	ENSMUSG00000020910	protein_coding	Adprm	66358	3.03525	-0.370099	0.769829	-1.60279	0.125803	0.99823	0.99823
ENSMUSG00000079071.2	chr5	123480157	123489489	-	1208	ENSMUSG00000029437.12	ENSMUSG00000029437	protein_coding	Il31	76399	0	-0.719653	-0.629384	-1.60272	0.125818	0.99823	0.99823
ENSMUSG00000059486.11	chr16	44139830	44163366	+	4648	ENSMUSG00000022698.17	ENSMUSG00000022698	protein_coding	Naa50	72117	9.54362	-0.345409	1.8239	-1.60266	0.12583	0.99823	0.99823
ENSMUSG00000028082.13	chr7	80186841	80226527	+	5645	ENSMUSG00000030539.13	ENSMUSG00000030539	protein_coding	Sema4b	20352	2.81354	0.508169	2.09655	1.6024	0.125888	0.99823	0.99823
ENSMUSG00000042473.8	NA	NA	NA	NA	NA	NA	NA	NA	NA	NA	NA	0.585362	-0.843001	1.60224	0.125923	0.99823	0.99823
ENSMUSG00000056076.13	chr14	66802864	66868688	-	4520	ENSMUSG00000022048.8	ENSMUSG00000022048	protein_coding	Dpysl2	12934	147.929	0.332497	2.04716	1.60167	0.12605	0.99823	0.99823
ENSMUSG00000026171.12	chr2	18694032	18750413	+	3392	ENSMUSG00000037708.16	ENSMUSG00000037708	protein_coding	Spag6	381350	0.0560647	-0.607487	-1.03114	-1.60112	0.126173	0.99823	0.99823
ENSMUSG00000037772.13	NA	NA	NA	NA	NA	NA	NA	NA	NA	NA	NA	-0.71359	-1.37475	-1.60109	0.126179	0.99823	0.99823
ENSMUSG00000032469.12	NA	NA	NA	NA	NA	NA	NA	NA	NA	NA	NA	-0.686562	-1.94776	-1.60053	0.126303	0.99823	0.99823
ENSMUSG00000022210.6	NA	NA	NA	NA	NA	NA	NA	NA	NA	NA	NA	0.511917	-0.317549	1.60032	0.126349	0.99823	0.99823
ENSMUSG00000042138.7	NA	NA	NA	NA	NA	NA	NA	NA	NA	NA	NA	0.702237	-1.62007	1.59974	0.12648	0.99823	0.99823
ENSMUSG00000070111.4	NA	NA	NA	NA	NA	NA	NA	NA	NA	NA	NA	-0.318969	2.23473	-1.59966	0.126498	0.99823	0.99823
ENSMUSG00000000827.18	chr6	131677960	131678886	-	927	ENSMUSG00000057754.2	ENSMUSG00000057754	protein_coding	Tas2r106	387341	0	0.344995	2.16849	1.59963	0.126503	0.99823	0.99823
ENSMUSG00000029735.17	chr16	14705852	14709395	+	2031	ENSMUSG00000022676.6	ENSMUSG00000022676	protein_coding	Snai2	20583	0.265077	-0.531718	-0.182362	-1.59931	0.126576	0.99823	0.99823
ENSMUSG00000024660.8	NA	NA	NA	NA	NA	NA	NA	NA	NA	NA	NA	0.426018	2.23096	1.59897	0.126651	0.99823	0.99823
ENSMUSG00000048920.8	chrX	73086293	73097095	-	4045	ENSMUSG00000057836.12	ENSMUSG00000057836	protein_coding	Xlr3a	22445	0.041012	-0.787723	-1.56772	-1.59808	0.126849	0.99823	0.99823
ENSMUSG00000056429.4	chr17	24848896	24850302	-	1407	ENSMUSG00000045316.4	ENSMUSG00000045316	protein_coding	Fahd1	68636	4.19325	-0.331234	1.40934	-1.59776	0.12692	0.99823	0.99823
ENSMUSG00000029017.13	chr11	84078920	84129600	-	2974	ENSMUSG00000018651.14	ENSMUSG00000018651	protein_coding	Tada2a	217031	4.8723	0.579155	-0.598301	1.59765	0.126944	0.99823	0.99823
ENSMUSG00000051341.5	NA	NA	NA	NA	NA	NA	NA	NA	NA	NA	NA	-0.769677	-1.50612	-1.59761	0.126954	0.99823	0.99823
ENSMUSG00000072640.11	NA	NA	NA	NA	NA	NA	NA	NA	NA	NA	NA	-0.499192	0.374222	-1.59726	0.127032	0.99823	0.99823
ENSMUSG00000030452.16	NA	NA	NA	NA	NA	NA	NA	NA	NA	NA	NA	0.374899	1.31872	1.59681	0.127133	0.99823	0.99823
ENSMUSG00000040359.14	chr9	20026959	20028035	-	1077	ENSMUSG00000050803.2	ENSMUSG00000050803	protein_coding	Olfr866	258551	0	0.622019	-0.652634	1.5958	0.127359	0.99823	0.99823
ENSMUSG00000030263.13	chr19	12279854	12284212	+	1355	ENSMUSG00000095640.2	ENSMUSG00000095640	protein_coding	Olfr1434	258680	0.00496119	-0.334284	1.72078	-1.59475	0.127593	0.99823	0.99823
ENSMUSG00000001062.18	NA	NA	NA	NA	NA	NA	NA	NA	NA	NA	NA	0.794242	-1.25287	1.59451	0.127648	0.99823	0.99823
ENSMUSG00000026480.12	chr2	152538714	152540098	-	462	ENSMUSG00000044249.3	ENSMUSG00000044249	protein_coding	Defb29	75400	0	0.299442	2.09784	1.59389	0.127787	0.99823	0.99823
ENSMUSG00000057666.18	chr18	43777196	43792878	-	748	ENSMUSG00000071858.3	ENSMUSG00000071858	protein_coding	Gm94	225443	2.48677	0.34401	2.90219	1.59218	0.128171	0.99823	0.99823
ENSMUSG00000018326.9	chr6	83543211	83572729	-	10426	ENSMUSG00000006906.10	ENSMUSG00000006906	protein_coding	Stambp	70527	0.840115	0.291027	2.87868	1.59211	0.128187	0.99823	0.99823
ENSMUSG00000063714.15	chr4	137862237	137965229	+	5300	ENSMUSG00000057530.14	ENSMUSG00000057530	protein_coding	Ece1	230857	3.19157	0.622364	-0.735542	1.58986	0.128693	0.99823	0.99823
ENSMUSG00000022515.5	NA	NA	NA	NA	NA	NA	NA	NA	NA	NA	NA	0.509721	-0.175684	1.58953	0.128768	0.99823	0.99823
ENSMUSG00000037151.7	NA	NA	NA	NA	NA	NA	NA	NA	NA	NA	NA	-0.805996	-1.63762	-1.58929	0.128822	0.99823	0.99823
ENSMUSG00000049800.13	NA	NA	NA	NA	NA	NA	NA	NA	NA	NA	NA	0.336886	2.60431	1.58859	0.128982	0.99823	0.99823
ENSMUSG00000051344.13	chr1	180568924	180601254	+	5293	ENSMUSG00000026496.11	ENSMUSG00000026496	protein_coding	Parp1	11545	10.759	0.356409	0.940773	1.58847	0.129009	0.99823	0.99823
ENSMUSG00000001552.14	NA	NA	NA	NA	NA	NA	NA	NA	NA	NA	NA	-0.641762	-0.895924	-1.58813	0.129086	0.99823	0.99823
ENSMUSG00000026492.11	chr3	70007613	70028708	+	2161	ENSMUSG00000027788.6	ENSMUSG00000027788	protein_coding	Otol1	229389	0.000614104	0.616882	-0.889291	1.5877	0.129182	0.99823	0.99823
ENSMUSG00000006273.14	NA	NA	NA	NA	NA	NA	NA	NA	NA	NA	NA	0.3338	1.96663	1.58763	0.129198	0.99823	0.99823
ENSMUSG00000036391.16	NA	NA	NA	NA	NA	NA	NA	NA	NA	NA	NA	0.552253	0.0642112	1.5874	0.129251	0.99823	0.99823
ENSMUSG00000032508.8	NA	NA	NA	NA	NA	NA	NA	NA	NA	NA	NA	-0.548881	-0.243745	-1.58672	0.129405	0.99823	0.99823
ENSMUSG00000085829.1	NA	NA	NA	NA	NA	NA	NA	NA	NA	NA	NA	0.779355	-0.747457	1.58614	0.129536	0.99823	0.99823
ENSMUSG00000022912.8	NA	NA	NA	NA	NA	NA	NA	NA	NA	NA	NA	0.416404	2.69256	1.58609	0.129549	0.99823	0.99823
ENSMUSG00000034480.18	NA	NA	NA	NA	NA	NA	NA	NA	NA	NA	NA	0.573628	-0.124076	1.58518	0.129755	0.99823	0.99823
ENSMUSG00000026434.12	chr2	114193461	114201469	-	6793	ENSMUSG00000040321.3	ENSMUSG00000040321	protein_coding	Zfp770	228491	4.04276	0.28158	3.1993	1.58478	0.129846	0.99823	0.99823
ENSMUSG00000036977.8	NA	NA	NA	NA	NA	NA	NA	NA	NA	NA	NA	-0.805124	-1.72523	-1.58452	0.129905	0.99823	0.99823
ENSMUSG00000020423.6	chr2	120609383	120621560	+	3218	ENSMUSG00000027285.13	ENSMUSG00000027285	protein_coding	Haus2	66296	5.3813	-0.28701	2.40453	-1.5844	0.129931	0.99823	0.99823
ENSMUSG00000053279.6	NA	NA	NA	NA	NA	NA	NA	NA	NA	NA	NA	-0.310354	7.33868	-1.58409	0.130002	0.99823	0.99823
ENSMUSG00000071076.6	NA	NA	NA	NA	NA	NA	NA	NA	NA	NA	NA	-0.312611	6.3568	-1.58316	0.130215	0.99823	0.99823
ENSMUSG00000040022.14	NA	NA	NA	NA	NA	NA	NA	NA	NA	NA	NA	0.459897	0.538534	1.58271	0.130317	0.99823	0.99823
ENSMUSG00000031239.5	NA	NA	NA	NA	NA	NA	NA	NA	NA	NA	NA	-0.646815	-0.885274	-1.58254	0.130356	0.99823	0.99823
ENSMUSG00000042349.13	chr2	112155318	112157007	+	1690	ENSMUSG00000049758.6	ENSMUSG00000049758	protein_coding	Olfr1318	258022	0	-0.417713	1.12193	-1.5823	0.130411	0.99823	0.99823
ENSMUSG00000026421.14	chr2	125247190	125258608	+	2410	ENSMUSG00000027203.15	ENSMUSG00000027203	protein_coding	Dut	110074	4.16369	0.378455	2.91947	1.58179	0.130528	0.99823	0.99823
ENSMUSG00000031904.5	NA	NA	NA	NA	NA	NA	NA	NA	NA	NA	NA	0.628036	-1.01	1.58168	0.130553	0.99823	0.99823
ENSMUSG00000020263.14	NA	NA	NA	NA	NA	NA	NA	NA	NA	NA	NA	0.579841	-0.318811	1.58041	0.130842	0.99823	0.99823
ENSMUSG00000038489.8	NA	NA	NA	NA	NA	NA	NA	NA	NA	NA	NA	-0.577397	-0.705227	-1.58032	0.130864	0.99823	0.99823
ENSMUSG00000058773.2	NA	NA	NA	NA	NA	NA	NA	NA	NA	NA	NA	-0.357572	2.37575	-1.57937	0.13108	0.99823	0.99823
ENSMUSG00000033577.18	NA	NA	NA	NA	NA	NA	NA	NA	NA	NA	NA	0.521426	-0.0372221	1.5789	0.131188	0.99823	0.99823
ENSMUSG00000033159.14	chr2	23207476	23267129	+	2004	ENSMUSG00000026774.11	ENSMUSG00000026774	protein_coding	4931423N10Rik	70981	0.0589383	0.566316	3.2197	1.57883	0.131205	0.99823	0.99823
ENSMUSG00000102070.1	chr1	74362108	74369321	+	2211	ENSMUSG00000073650.8	ENSMUSG00000073650	protein_coding	Catip	241112	0.188898	0.471635	0.384614	1.57841	0.131302	0.99823	0.99823
ENSMUSG00000050350.7	NA	NA	NA	NA	NA	NA	NA	NA	NA	NA	NA	-0.579788	-0.571212	-1.57795	0.131406	0.99823	0.99823
ENSMUSG00000075284.10	chr4	138724792	138746132	+	3612	ENSMUSG00000028750.12	ENSMUSG00000028750	protein_coding	Pla2g2c	18781	0.0248251	-0.31673	1.92454	-1.57649	0.131744	0.99823	0.99823
ENSMUSG00000024334.8	NA	NA	NA	NA	NA	NA	NA	NA	NA	NA	NA	-0.715331	-1.10042	-1.57589	0.131882	0.99823	0.99823
ENSMUSG00000020180.9	NA	NA	NA	NA	NA	NA	NA	NA	NA	NA	NA	-0.652135	-0.838328	-1.57433	0.132241	0.99823	0.99823
ENSMUSG00000007029.16	NA	NA	NA	NA	NA	NA	NA	NA	NA	NA	NA	-0.310228	3.75047	-1.57425	0.132261	0.99823	0.99823
ENSMUSG00000018921.11	NA	NA	NA	NA	NA	NA	NA	NA	NA	NA	NA	0.809938	-1.81405	1.57416	0.13228	0.99823	0.99823
ENSMUSG00000047098.17	NA	NA	NA	NA	NA	NA	NA	NA	NA	NA	NA	-0.628796	-0.522227	-1.57405	0.132307	0.99823	0.99823
ENSMUSG00000062093.4	NA	NA	NA	NA	NA	NA	NA	NA	NA	NA	NA	0.367452	2.26852	1.57397	0.132325	0.99823	0.99823
ENSMUSG00000071516.2	NA	NA	NA	NA	NA	NA	NA	NA	NA	NA	NA	-0.586283	-0.319026	-1.57322	0.132499	0.99823	0.99823
ENSMUSG00000029993.16	chr17	35080480	35085610	-	1141	ENSMUSG00000034923.9	ENSMUSG00000034923	protein_coding	Ly6g6f	433099	0.366457	0.540939	-0.953852	1.57309	0.132528	0.99823	0.99823
ENSMUSG00000006763.14	NA	NA	NA	NA	NA	NA	NA	NA	NA	NA	NA	0.773697	-1.84367	1.57285	0.132583	0.99823	0.99823
ENSMUSG00000047284.14	NA	NA	NA	NA	NA	NA	NA	NA	NA	NA	NA	-0.314714	1.33007	-1.57284	0.132585	0.99823	0.99823
ENSMUSG00000035929.11	NA	NA	NA	NA	NA	NA	NA	NA	NA	NA	NA	-0.467405	0.528321	-1.5725	0.132665	0.99823	0.99823
ENSMUSG00000033906.5	NA	NA	NA	NA	NA	NA	NA	NA	NA	NA	NA	-0.593575	-0.739529	-1.57242	0.132684	0.99823	0.99823
ENSMUSG00000048163.13	chr13	72628820	72634198	+	3282	ENSMUSG00000001504.10	ENSMUSG00000001504	protein_coding	Irx2	16372	0.55873	-0.307028	2.25243	-1.57202	0.132776	0.99823	0.99823
ENSMUSG00000019948.3	NA	NA	NA	NA	NA	NA	NA	NA	NA	NA	NA	-0.688068	-1.2458	-1.57101	0.133011	0.99823	0.99823
ENSMUSG00000031949.17	NA	NA	NA	NA	NA	NA	NA	NA	NA	NA	NA	-0.792472	-1.69283	-1.57083	0.133052	0.99823	0.99823
ENSMUSG00000030339.7	chr18	46239949	46280850	-	2736	ENSMUSG00000024477.3	ENSMUSG00000024477	protein_coding	Pggt1b	225467	3.57391	0.676008	-1.26519	1.57075	0.13307	0.99823	0.99823
ENSMUSG00000030314.16	chr17	84183931	84187947	-	3530	ENSMUSG00000045817.8	ENSMUSG00000045817	protein_coding	Zfp36l2	12193	2.27808	0.419625	0.521217	1.57015	0.13321	0.99823	0.99823
ENSMUSG00000026117.10	chr1	93803965	93822101	+	4729	ENSMUSG00000026283.13	ENSMUSG00000026283	protein_coding	Ing5	66262	1.79991	-0.623702	-0.613184	-1.56983	0.133285	0.99823	0.99823
ENSMUSG00000026520.8	chr3	84087933	84155786	-	875	ENSMUSG00000033752.7	ENSMUSG00000033752	protein_coding	Mnd1	76915	1.32168	-0.594392	-0.701716	-1.56948	0.133366	0.99823	0.99823
ENSMUSG00000094830.1	chr6	134609207	134632488	-	2376	ENSMUSG00000032718.4	ENSMUSG00000032718	protein_coding	Mansc1	67729	0.429841	-0.830026	-1.27819	-1.56937	0.133391	0.99823	0.99823
ENSMUSG00000024120.12	NA	NA	NA	NA	NA	NA	NA	NA	NA	NA	NA	0.277267	2.9736	1.56912	0.133451	0.99823	0.99823
ENSMUSG00000071647.4	NA	NA	NA	NA	NA	NA	NA	NA	NA	NA	NA	-0.419188	0.0777358	-1.56911	0.133453	0.99823	0.99823
ENSMUSG00000062421.13	NA	NA	NA	NA	NA	NA	NA	NA	NA	NA	NA	0.452399	0.703721	1.56892	0.133495	0.99823	0.99823
ENSMUSG00000028567.8	chr10	39118804	39133914	-	3331	ENSMUSG00000051736.8	ENSMUSG00000051736	protein_coding	Fam229b	66337	1.45809	0.64872	-1.57166	1.56871	0.133545	0.99823	0.99823
ENSMUSG00000021486.6	NA	NA	NA	NA	NA	NA	NA	NA	NA	NA	NA	-0.337783	1.43791	-1.56858	0.133576	0.99823	0.99823
ENSMUSG00000021824.12	NA	NA	NA	NA	NA	NA	NA	NA	NA	NA	NA	-0.279386	5.31478	-1.56842	0.133612	0.99823	0.99823
ENSMUSG00000037316.9	NA	NA	NA	NA	NA	NA	NA	NA	NA	NA	NA	-0.682549	-0.871377	-1.56834	0.133632	0.99823	0.99823
ENSMUSG00000045983.15	NA	NA	NA	NA	NA	NA	NA	NA	NA	NA	NA	0.259702	3.01271	1.56731	0.133873	0.99823	0.99823
ENSMUSG00000024188.15	NA	NA	NA	NA	NA	NA	NA	NA	NA	NA	NA	-0.267438	2.36054	-1.56727	0.13388	0.99823	0.99823
ENSMUSG00000064284.12	NA	NA	NA	NA	NA	NA	NA	NA	NA	NA	NA	-0.811721	-2.21224	-1.5668	0.133991	0.99823	0.99823
ENSMUSG00000027323.10	chr5	114774677	114806200	+	5983	ENSMUSG00000041870.16	ENSMUSG00000041870	protein_coding	Ankrd13a	68420	4.43634	-0.530923	-0.606273	-1.56617	0.134138	0.99823	0.99823
ENSMUSG00000043483.3	NA	NA	NA	NA	NA	NA	NA	NA	NA	NA	NA	0.444981	0.247038	1.56605	0.134166	0.99823	0.99823
ENSMUSG00000035778.17	chr4	100095791	100444765	+	5762	ENSMUSG00000035305.5	ENSMUSG00000035305	protein_coding	Ror1	26563	0.258838	-0.414379	0.292153	-1.56489	0.134437	0.99823	0.99823
ENSMUSG00000052533.14	chr4	60578260	60582199	-	1391	ENSMUSG00000078680.3	ENSMUSG00000078680	protein_coding	Mup10	100039008	0	-0.514524	0.689475	-1.56477	0.134467	0.99823	0.99823
ENSMUSG00000037475.15	NA	NA	NA	NA	NA	NA	NA	NA	NA	NA	NA	-0.257545	3.05505	-1.56349	0.134766	0.99823	0.99823
ENSMUSG00000029388.14	chr14	27482412	27508460	-	2940	ENSMUSG00000046753.9	ENSMUSG00000046753	protein_coding	Ccdc66	320234	3.06455	-0.418771	0.117791	-1.56271	0.13495	0.99823	0.99823
ENSMUSG00000041688.16	NA	NA	NA	NA	NA	NA	NA	NA	NA	NA	NA	0.510841	-0.607843	1.56249	0.135001	0.99823	0.99823
ENSMUSG00000044199.5	NA	NA	NA	NA	NA	NA	NA	NA	NA	NA	NA	-0.386079	0.476173	-1.56183	0.135157	0.99823	0.99823
ENSMUSG00000024737.2	NA	NA	NA	NA	NA	NA	NA	NA	NA	NA	NA	0.549223	-0.699451	1.56128	0.135287	0.99823	0.99823
ENSMUSG00000029486.13	chr13	21833743	21837530	+	2212	ENSMUSG00000069303.5	ENSMUSG00000069303	protein_coding	Hist1h2br	665622	0.4485	0.531559	-0.501152	1.56071	0.13542	0.99823	0.99823
ENSMUSG00000075600.2	NA	NA	NA	NA	NA	NA	NA	NA	NA	NA	NA	0.717323	-1.29318	1.56064	0.135437	0.99823	0.99823
ENSMUSG00000024812.9	NA	NA	NA	NA	NA	NA	NA	NA	NA	NA	NA	0.55816	-0.283077	1.56051	0.135468	0.99823	0.99823
ENSMUSG00000068227.8	NA	NA	NA	NA	NA	NA	NA	NA	NA	NA	NA	-0.507113	0.265587	-1.56042	0.135489	0.99823	0.99823
ENSMUSG00000031015.8	NA	NA	NA	NA	NA	NA	NA	NA	NA	NA	NA	-0.433581	1.44436	-1.56018	0.135545	0.99823	0.99823
ENSMUSG00000075514.4	chr4	8143362	8239041	-	3853	ENSMUSG00000041261.9	ENSMUSG00000041261	protein_coding	Car8	12319	5.55584	-0.641563	-1.19362	-1.55995	0.1356	0.99823	0.99823
ENSMUSG00000071068.6	NA	NA	NA	NA	NA	NA	NA	NA	NA	NA	NA	0.305212	3.21603	1.55967	0.135664	0.99823	0.99823
ENSMUSG00000008036.11	chrX	73064787	73068191	+	3405	ENSMUSG00000046287.7	ENSMUSG00000046287	protein_coding	Pnma3	245468	3.68573	0.334483	1.15543	1.55927	0.13576	0.99823	0.99823
ENSMUSG00000038039.13	NA	NA	NA	NA	NA	NA	NA	NA	NA	NA	NA	0.413848	0.745827	1.55904	0.135813	0.99823	0.99823
ENSMUSG00000036676.14	NA	NA	NA	NA	NA	NA	NA	NA	NA	NA	NA	0.812833	-1.78519	1.55898	0.135829	0.99823	0.99823
ENSMUSG00000020961.14	NA	NA	NA	NA	NA	NA	NA	NA	NA	NA	NA	0.426686	1.42414	1.55813	0.136029	0.99823	0.99823
ENSMUSG00000005142.10	NA	NA	NA	NA	NA	NA	NA	NA	NA	NA	NA	0.33827	2.37709	1.55696	0.136306	0.99823	0.99823
ENSMUSG00000024986.11	NA	NA	NA	NA	NA	NA	NA	NA	NA	NA	NA	-0.535276	-0.68727	-1.55693	0.136313	0.99823	0.99823
ENSMUSG00000021681.8	NA	NA	NA	NA	NA	NA	NA	NA	NA	NA	NA	0.474237	0.0784936	1.55649	0.136417	0.99823	0.99823
ENSMUSG00000074305.9	NA	NA	NA	NA	NA	NA	NA	NA	NA	NA	NA	0.43491	0.468962	1.55625	0.136474	0.99823	0.99823
ENSMUSG00000090110.8	NA	NA	NA	NA	NA	NA	NA	NA	NA	NA	NA	-0.405404	0.603612	-1.55597	0.136542	0.99823	0.99823
ENSMUSG00000042271.13	NA	NA	NA	NA	NA	NA	NA	NA	NA	NA	NA	0.558639	-0.441442	1.5554	0.136675	0.99823	0.99823
ENSMUSG00000014453.3	NA	NA	NA	NA	NA	NA	NA	NA	NA	NA	NA	-0.504869	0.779982	-1.55491	0.136794	0.99823	0.99823
ENSMUSG00000040506.16	chr5	45697181	45857615	-	18855	ENSMUSG00000015882.17	ENSMUSG00000015882	protein_coding	Lcorl	209707	3.25964	-0.314859	2.41478	-1.55486	0.136804	0.99823	0.99823
ENSMUSG00000050912.15	NA	NA	NA	NA	NA	NA	NA	NA	NA	NA	NA	-0.289289	3.16848	-1.5547	0.136843	0.99823	0.99823
ENSMUSG00000031714.9	NA	NA	NA	NA	NA	NA	NA	NA	NA	NA	NA	0.361633	1.73684	1.55328	0.137181	0.99823	0.99823
ENSMUSG00000021028.7	NA	NA	NA	NA	NA	NA	NA	NA	NA	NA	NA	-0.748626	-1.48878	-1.55321	0.137198	0.99823	0.99823
ENSMUSG00000047989.11	NA	NA	NA	NA	NA	NA	NA	NA	NA	NA	NA	0.332814	1.69889	1.55315	0.137212	0.99823	0.99823
ENSMUSG00000046841.4	NA	NA	NA	NA	NA	NA	NA	NA	NA	NA	NA	0.574987	-0.308098	1.55242	0.137386	0.99823	0.99823
ENSMUSG00000071644.10	NA	NA	NA	NA	NA	NA	NA	NA	NA	NA	NA	-0.309717	3.04437	-1.55238	0.137396	0.99823	0.99823
ENSMUSG00000034401.16	chr10	42561963	42583632	-	3711	ENSMUSG00000019803.11	ENSMUSG00000019803	protein_coding	Nr2e1	21907	0.613752	-0.56128	-0.602281	-1.55223	0.13743	0.99823	0.99823
ENSMUSG00000063802.5	chr19	40831279	40848572	+	4355	ENSMUSG00000025010.13	ENSMUSG00000025010	protein_coding	Ccnj	240665	1.27505	0.83517	-1.19923	1.55217	0.137444	0.99823	0.99823
ENSMUSG00000024456.16	NA	NA	NA	NA	NA	NA	NA	NA	NA	NA	NA	0.293622	2.52571	1.55211	0.137461	0.99823	0.99823
ENSMUSG00000060586.10	NA	NA	NA	NA	NA	NA	NA	NA	NA	NA	NA	-0.516864	1.393	-1.55134	0.137643	0.99823	0.99823
ENSMUSG00000038628.8	chr6	132855438	132856355	+	918	ENSMUSG00000030194.2	ENSMUSG00000030194	protein_coding	Tas2r116	112408	0	0.394448	0.663325	1.55099	0.137727	0.99823	0.99823
ENSMUSG00000055053.17	NA	NA	NA	NA	NA	NA	NA	NA	NA	NA	NA	0.719982	-0.932565	1.54988	0.137992	0.99823	0.99823
ENSMUSG00000039041.15	chr6	128224288	128300823	-	3598	ENSMUSG00000030353.15	ENSMUSG00000030353	protein_coding	Tead4	21679	0.137082	-0.347775	0.787924	-1.54968	0.138041	0.99823	0.99823
ENSMUSG00000073236.4	chr6	41852989	41864413	+	1208	ENSMUSG00000014104.12	ENSMUSG00000014104	protein_coding	Sval2	84543	0	0.678994	-0.0470311	1.54959	0.138061	0.99823	0.99823
ENSMUSG00000025491.14	NA	NA	NA	NA	NA	NA	NA	NA	NA	NA	NA	-0.517692	0.174825	-1.54916	0.138166	0.99823	0.99823
ENSMUSG00000081400.1	chr4	148804429	148954889	+	12224	ENSMUSG00000028977.16	ENSMUSG00000028977	protein_coding	Casz1	69743	0.358293	-0.696129	-1.86865	-1.54902	0.138199	0.99823	0.99823
ENSMUSG00000028005.13	chr7	64392607	64412125	+	956	ENSMUSG00000033429.10	ENSMUSG00000033429	protein_coding	Mcee	73724	4.54499	0.327151	2.55127	1.54899	0.138207	0.99823	0.99823
ENSMUSG00000073491.10	chr3	40744495	40796103	+	11792	ENSMUSG00000025757.12	ENSMUSG00000025757	protein_coding	Hspa4l	18415	6.84266	-0.578876	-0.196427	-1.54878	0.138255	0.99823	0.99823
ENSMUSG00000037234.17	NA	NA	NA	NA	NA	NA	NA	NA	NA	NA	NA	0.293622	2.46512	1.54748	0.138568	0.99823	0.99823
ENSMUSG00000000204.15	NA	NA	NA	NA	NA	NA	NA	NA	NA	NA	NA	-0.412366	0.383463	-1.54705	0.138673	0.99823	0.99823
ENSMUSG00000033885.14	NA	NA	NA	NA	NA	NA	NA	NA	NA	NA	NA	-0.405814	0.711309	-1.54703	0.138677	0.99823	0.99823
ENSMUSG00000022339.8	NA	NA	NA	NA	NA	NA	NA	NA	NA	NA	NA	-0.423818	-0.0693227	-1.54646	0.138813	0.99823	0.99823
ENSMUSG00000026240.12	chr2	32986224	33131654	-	12352	ENSMUSG00000038860.15	ENSMUSG00000038860	protein_coding	Garnl3	99326	6.56903	0.666745	-1.13321	1.54525	0.139105	0.99823	0.99823
ENSMUSG00000023008.18	NA	NA	NA	NA	NA	NA	NA	NA	NA	NA	NA	-0.628012	-0.736934	-1.54513	0.139135	0.99823	0.99823
ENSMUSG00000030830.18	NA	NA	NA	NA	NA	NA	NA	NA	NA	NA	NA	0.263748	3.40976	1.54495	0.139176	0.99823	0.99823
ENSMUSG00000024537.4	NA	NA	NA	NA	NA	NA	NA	NA	NA	NA	NA	-0.663859	-1.66758	-1.54388	0.139436	0.99823	0.99823
ENSMUSG00000024231.14	NA	NA	NA	NA	NA	NA	NA	NA	NA	NA	NA	0.49301	-0.3223	1.54355	0.139516	0.99823	0.99823
ENSMUSG00000056708.5	chr2	154436481	154539356	+	8650	ENSMUSG00000038533.15	ENSMUSG00000038533	protein_coding	Cbfa2t2	12396	3.80889	-0.424175	0.321987	-1.54347	0.139534	0.99823	0.99823
ENSMUSG00000020395.13	NA	NA	NA	NA	NA	NA	NA	NA	NA	NA	NA	-0.489003	1.10149	-1.54298	0.139653	0.99823	0.99823
ENSMUSG00000024242.14	NA	NA	NA	NA	NA	NA	NA	NA	NA	NA	NA	0.691177	-1.15161	1.54286	0.139681	0.99823	0.99823
ENSMUSG00000037740.8	chr5	137778849	137780110	+	1085	ENSMUSG00000029725.10	ENSMUSG00000029725	protein_coding	Ppp1r35	69871	2.53605	-0.69963	-1.09226	-1.54211	0.139864	0.99823	0.99823
ENSMUSG00000026495.8	chr3	69035288	69044755	-	3352	ENSMUSG00000034317.14	ENSMUSG00000034317	protein_coding	Trim59	66949	8.91296	-0.695289	-1.4237	-1.54181	0.139936	0.99823	0.99823
ENSMUSG00000052298.12	NA	NA	NA	NA	NA	NA	NA	NA	NA	NA	NA	-0.365676	1.80053	-1.5415	0.140011	0.99823	0.99823
ENSMUSG00000061232.15	NA	NA	NA	NA	NA	NA	NA	NA	NA	NA	NA	-0.362225	3.33046	-1.54123	0.140077	0.99823	0.99823
ENSMUSG00000021428.8	NA	NA	NA	NA	NA	NA	NA	NA	NA	NA	NA	-0.464283	0.320999	-1.54026	0.140312	0.99823	0.99823
ENSMUSG00000025757.12	chr7	22437306	22438229	-	924	ENSMUSG00000094542.1	ENSMUSG00000094542	protein_coding	Vmn1r149	100043051	0	0.405087	3.92721	1.54012	0.140347	0.99823	0.99823
ENSMUSG00000002602.16	chrX	159372178	159389928	+	5266	ENSMUSG00000067194.6	ENSMUSG00000067194	protein_coding	Eif1ax	66235	32.3846	-0.663333	-0.833048	-1.53885	0.140654	0.99823	0.99823
ENSMUSG00000018340.13	NA	NA	NA	NA	NA	NA	NA	NA	NA	NA	NA	-0.358022	2.58611	-1.53749	0.140985	0.99823	0.99823
ENSMUSG00000062198.4	NA	NA	NA	NA	NA	NA	NA	NA	NA	NA	NA	-0.349431	1.91155	-1.5373	0.141033	0.99823	0.99823
ENSMUSG00000106239.1	NA	NA	NA	NA	NA	NA	NA	NA	NA	NA	NA	-0.718546	-2.11634	-1.53729	0.141035	0.99823	0.99823
ENSMUSG00000063801.7	NA	NA	NA	NA	NA	NA	NA	NA	NA	NA	NA	-0.632455	-0.495926	-1.53694	0.14112	0.99823	0.99823
ENSMUSG00000018932.9	NA	NA	NA	NA	NA	NA	NA	NA	NA	NA	NA	0.329282	5.20355	1.53631	0.141273	0.99823	0.99823
ENSMUSG00000091421.3	chr7	103740201	103741322	-	1122	ENSMUSG00000047545.4	ENSMUSG00000047545	protein_coding	Olfr629	258818	0.10216	-0.643036	0.00302979	-1.53624	0.141289	0.99823	0.99823
ENSMUSG00000034333.15	NA	NA	NA	NA	NA	NA	NA	NA	NA	NA	NA	0.463494	1.29173	1.53527	0.141527	0.99823	0.99823
ENSMUSG00000026113.17	chr1	97706048	97770411	-	14381	ENSMUSG00000040648.14	ENSMUSG00000040648	protein_coding	Ppip5k2	227399	2.45393	0.34777	0.761488	1.53174	0.142393	0.99823	0.99823
ENSMUSG00000107402.1	chr19	16956118	17223932	+	12512	ENSMUSG00000039126.9	ENSMUSG00000039126	protein_coding	Prune2	353211	1.36392	-0.773558	-2.57265	-1.53163	0.14242	0.99823	0.99823
ENSMUSG00000006471.18	chr4	40259601	40269850	-	3856	ENSMUSG00000036822.6	ENSMUSG00000036822	protein_coding	Topors	106021	4.89346	-0.597647	-0.46823	-1.53139	0.142479	0.99823	0.99823
ENSMUSG00000038976.12	NA	NA	NA	NA	NA	NA	NA	NA	NA	NA	NA	-0.317834	1.81349	-1.53104	0.142564	0.99823	0.99823
ENSMUSG00000054065.12	NA	NA	NA	NA	NA	NA	NA	NA	NA	NA	NA	-0.866509	-2.47097	-1.53064	0.142664	0.99823	0.99823
ENSMUSG00000090958.2	NA	NA	NA	NA	NA	NA	NA	NA	NA	NA	NA	0.756566	-1.70498	1.52998	0.142827	0.99823	0.99823
ENSMUSG00000094870.7	NA	NA	NA	NA	NA	NA	NA	NA	NA	NA	NA	0.340822	2.82378	1.52894	0.143083	0.99823	0.99823
ENSMUSG00000035505.14	chr12	112489448	112499927	+	2636	ENSMUSG00000043122.6	ENSMUSG00000043122	protein_coding	A530016L24Rik	319942	0.0106427	0.874899	-1.95279	1.52891	0.14309	0.99823	0.99823
ENSMUSG00000026509.15	chr3	88282757	88296999	-	1112	ENSMUSG00000010538.14	ENSMUSG00000010538	protein_coding	Tsacc	76927	0.388165	0.307575	2.11805	1.52833	0.143234	0.99823	0.99823
ENSMUSG00000096349.1	NA	NA	NA	NA	NA	NA	NA	NA	NA	NA	NA	-0.445261	3.23617	-1.52787	0.143348	0.99823	0.99823
ENSMUSG00000010406.11	NA	NA	NA	NA	NA	NA	NA	NA	NA	NA	NA	0.62563	-1.0364	1.52762	0.143408	0.99823	0.99823
ENSMUSG00000033596.5	NA	NA	NA	NA	NA	NA	NA	NA	NA	NA	NA	-0.347799	1.48402	-1.52705	0.143548	0.99823	0.99823
ENSMUSG00000081272.1	chr4	118726249	118727196	+	948	ENSMUSG00000070821.4	ENSMUSG00000070821	protein_coding	Olfr1340	258301	0	0.396734	3.15346	1.52663	0.143654	0.99823	0.99823
ENSMUSG00000106734.3	chr15	51786558	51865481	-	1253	ENSMUSG00000022312.10	ENSMUSG00000022312	protein_coding	Eif3h	68135	54.6817	-0.450903	1.17993	-1.52537	0.143965	0.99823	0.99823
ENSMUSG00000017466.9	NA	NA	NA	NA	NA	NA	NA	NA	NA	NA	NA	0.676009	-0.147511	1.52469	0.144134	0.99823	0.99823
ENSMUSG00000021629.9	NA	NA	NA	NA	NA	NA	NA	NA	NA	NA	NA	-0.369149	0.89272	-1.52443	0.144199	0.99823	0.99823
ENSMUSG00000032599.12	NA	NA	NA	NA	NA	NA	NA	NA	NA	NA	NA	-0.592813	-0.452291	-1.52431	0.144229	0.99823	0.99823
ENSMUSG00000023980.6	NA	NA	NA	NA	NA	NA	NA	NA	NA	NA	NA	-0.433953	0.510638	-1.52429	0.144233	0.99823	0.99823
ENSMUSG00000022982.9	NA	NA	NA	NA	NA	NA	NA	NA	NA	NA	NA	0.402078	3.61043	1.52424	0.144247	0.99823	0.99823
ENSMUSG00000014030.15	chr9	45042425	45054015	+	3107	ENSMUSG00000032092.4	ENSMUSG00000032092	protein_coding	Mpzl2	14012	0.374002	-0.427472	1.37735	-1.52366	0.144391	0.99823	0.99823
ENSMUSG00000020514.8	NA	NA	NA	NA	NA	NA	NA	NA	NA	NA	NA	-0.76412	-1.70026	-1.52305	0.144541	0.99823	0.99823
ENSMUSG00000059248.13	NA	NA	NA	NA	NA	NA	NA	NA	NA	NA	NA	0.265561	2.85685	1.52024	0.145242	0.99823	0.99823
ENSMUSG00000079083.2	NA	NA	NA	NA	NA	NA	NA	NA	NA	NA	NA	0.717272	-1.4826	1.52011	0.145276	0.99823	0.99823
ENSMUSG00000100210.1	NA	NA	NA	NA	NA	NA	NA	NA	NA	NA	NA	-0.408442	1.29837	-1.51993	0.14532	0.99823	0.99823
ENSMUSG00000022587.14	NA	NA	NA	NA	NA	NA	NA	NA	NA	NA	NA	-0.275284	3.27008	-1.51884	0.145591	0.99823	0.99823
ENSMUSG00000014550.14	chr17	44777152	45119290	+	4121	ENSMUSG00000038954.14	ENSMUSG00000038954	protein_coding	Supt3	109115	1.06092	-0.590432	-0.683924	-1.51831	0.145727	0.99823	0.99823
ENSMUSG00000019777.16	NA	NA	NA	NA	NA	NA	NA	NA	NA	NA	NA	0.618782	-0.0802678	1.51816	0.145764	0.99823	0.99823
ENSMUSG00000040811.15	chrX	91632194	91635671	+	1360	ENSMUSG00000064129.4	ENSMUSG00000064129	protein_coding	Gm14781	629542	0	0.752106	-1.00802	1.51688	0.146084	0.99823	0.99823
ENSMUSG00000061751.15	NA	NA	NA	NA	NA	NA	NA	NA	NA	NA	NA	0.367986	1.83773	1.51658	0.146159	0.99823	0.99823
ENSMUSG00000019518.10	chr14	59320964	59341351	-	1184	ENSMUSG00000091649.3	ENSMUSG00000091649	protein_coding	Phf11b	236451	0.210438	-0.644591	-0.567872	-1.51579	0.146357	0.99823	0.99823
ENSMUSG00000038225.15	NA	NA	NA	NA	NA	NA	NA	NA	NA	NA	NA	-0.407607	0.279722	-1.51484	0.146597	0.99823	0.99823
ENSMUSG00000069306.5	NA	NA	NA	NA	NA	NA	NA	NA	NA	NA	NA	0.583918	-0.263444	1.5147	0.146633	0.99823	0.99823
ENSMUSG00000005125.12	NA	NA	NA	NA	NA	NA	NA	NA	NA	NA	NA	0.394159	1.46736	1.51433	0.146725	0.99823	0.99823
ENSMUSG00000024664.4	NA	NA	NA	NA	NA	NA	NA	NA	NA	NA	NA	-0.762024	-0.993317	-1.51354	0.146925	0.99823	0.99823
ENSMUSG00000073968.4	NA	NA	NA	NA	NA	NA	NA	NA	NA	NA	NA	0.908402	-2.52057	1.51284	0.1471	0.99823	0.99823
ENSMUSG00000045896.14	chr17	32621319	32636184	+	2642	ENSMUSG00000062464.5	ENSMUSG00000062464	protein_coding	Cyp4f37	677156	0.00579002	0.524806	-0.415931	1.51282	0.147106	0.99823	0.99823
ENSMUSG00000020334.6	NA	NA	NA	NA	NA	NA	NA	NA	NA	NA	NA	-0.276892	2.76852	-1.51083	0.14761	0.99823	0.99823
ENSMUSG00000027552.14	chr7	3677789	3693523	-	8339	ENSMUSG00000035596.14	ENSMUSG00000035596	protein_coding	Mboat7	77582	4.445	-0.54277	-1.10354	-1.51082	0.147613	0.99823	0.99823
ENSMUSG00000038065.13	chr16	37776873	37836514	+	4914	ENSMUSG00000022816.11	ENSMUSG00000022816	protein_coding	Fstl1	14314	10.9783	0.371763	1.42011	1.51056	0.147679	0.99823	0.99823
ENSMUSG00000021411.15	NA	NA	NA	NA	NA	NA	NA	NA	NA	NA	NA	0.719281	-2.03031	1.50993	0.147838	0.99823	0.99823
ENSMUSG00000009995.17	NA	NA	NA	NA	NA	NA	NA	NA	NA	NA	NA	-0.515841	0.14804	-1.50976	0.147881	0.99823	0.99823
ENSMUSG00000037172.14	chr15	101224207	101232755	+	2013	ENSMUSG00000000531.4	ENSMUSG00000000531	protein_coding	Grasp	56149	1.71105	-0.453296	0.354153	-1.50942	0.147966	0.99823	0.99823
ENSMUSG00000030058.17	chr17	35681567	35704621	-	4774	ENSMUSG00000003534.17	ENSMUSG00000003534	protein_coding	Ddr1	12305	3.7209	0.337107	1.69857	1.50881	0.148123	0.99823	0.99823
ENSMUSG00000026662.13	chr3	100993529	101029556	-	3330	ENSMUSG00000086564.9	ENSMUSG00000086564	protein_coding	Cd101	630146	0.164059	-0.558003	-0.304445	-1.50814	0.148291	0.99823	0.99823
ENSMUSG00000062345.10	chr2	87457167	87458111	+	945	ENSMUSG00000058194.1	ENSMUSG00000058194	protein_coding	Olfr1126	258834	0	0.596764	-0.444485	1.50801	0.148324	0.99823	0.99823
ENSMUSG00000032507.15	NA	NA	NA	NA	NA	NA	NA	NA	NA	NA	NA	0.811692	-1.25247	1.50736	0.148489	0.99823	0.99823
ENSMUSG00000079942.5	chr10	83600033	83648738	-	5949	ENSMUSG00000020263.14	ENSMUSG00000020263	protein_coding	Appl2	216190	2.69269	0.670905	-0.309542	1.50716	0.14854	0.99823	0.99823
ENSMUSG00000096370.8	NA	NA	NA	NA	NA	NA	NA	NA	NA	NA	NA	-0.362161	2.31488	-1.50623	0.148778	0.99823	0.99823
ENSMUSG00000024098.5	NA	NA	NA	NA	NA	NA	NA	NA	NA	NA	NA	-0.49708	-0.3278	-1.50591	0.148859	0.99823	0.99823
ENSMUSG00000030747.5	NA	NA	NA	NA	NA	NA	NA	NA	NA	NA	NA	-0.578973	-1.26514	-1.50332	0.14952	0.99823	0.99823
ENSMUSG00000047789.4	NA	NA	NA	NA	NA	NA	NA	NA	NA	NA	NA	-0.245169	3.00193	-1.5032	0.149552	0.99823	0.99823
ENSMUSG00000060679.14	chr1	131744022	131771504	+	5226	ENSMUSG00000042268.10	ENSMUSG00000042268	protein_coding	Slc26a9	320718	0.0588644	-0.501086	-0.407334	-1.50257	0.149712	0.99823	0.99823
ENSMUSG00000035585.16	chr19	34550694	34576419	+	3927	ENSMUSG00000045932.12	ENSMUSG00000045932	protein_coding	Ifit2	15958	2.52472	-0.750468	-1.46939	-1.5024	0.149756	0.99823	0.99823
ENSMUSG00000031365.13	NA	NA	NA	NA	NA	NA	NA	NA	NA	NA	NA	-0.644657	-0.635248	-1.50239	0.149759	0.99823	0.99823
ENSMUSG00000008668.14	NA	NA	NA	NA	NA	NA	NA	NA	NA	NA	NA	-0.266769	4.10998	-1.50215	0.149821	0.99823	0.99823
ENSMUSG00000051220.2	NA	NA	NA	NA	NA	NA	NA	NA	NA	NA	NA	0.62428	-1.08522	1.50158	0.149967	0.99823	0.99823
ENSMUSG00000022674.14	NA	NA	NA	NA	NA	NA	NA	NA	NA	NA	NA	-0.511864	-0.457466	-1.50091	0.150138	0.99823	0.99823
ENSMUSG00000003992.14	NA	NA	NA	NA	NA	NA	NA	NA	NA	NA	NA	0.342382	2.76404	1.50029	0.150298	0.99823	0.99823
ENSMUSG00000026317.7	NA	NA	NA	NA	NA	NA	NA	NA	NA	NA	NA	0.468954	2.85754	1.50017	0.150328	0.99823	0.99823
ENSMUSG00000022014.14	NA	NA	NA	NA	NA	NA	NA	NA	NA	NA	NA	-0.383045	0.949058	-1.49997	0.15038	0.99823	0.99823
ENSMUSG00000026727.10	chr3	137918506	137928900	+	4151	ENSMUSG00000091512.5	ENSMUSG00000091512	protein_coding	Lamtor3	56692	4.65333	0.399603	3.51644	1.49973	0.150442	0.99823	0.99823
ENSMUSG00000031539.6	NA	NA	NA	NA	NA	NA	NA	NA	NA	NA	NA	0.689442	-0.778682	1.49969	0.150452	0.99823	0.99823
ENSMUSG00000026463.17	chr2	120089175	120154606	-	4007	ENSMUSG00000027293.13	ENSMUSG00000027293	protein_coding	Ehd4	98878	2.16303	0.358697	6.85919	1.49968	0.150453	0.99823	0.99823
ENSMUSG00000023079.14	chr14	50413546	50414481	+	936	ENSMUSG00000094692.1	ENSMUSG00000094692	protein_coding	Olfr738	258662	0	0.86828	-2.09769	1.49916	0.150588	0.99823	0.99823
ENSMUSG00000035623.14	NA	NA	NA	NA	NA	NA	NA	NA	NA	NA	NA	0.263787	2.26619	1.49902	0.150624	0.99823	0.99823
ENSMUSG00000001930.17	chr18	46732417	46741579	-	2492	ENSMUSG00000032905.4	ENSMUSG00000032905	protein_coding	Atg12	67526	26.382	0.368197	4.69819	1.49884	0.150672	0.99823	0.99823
ENSMUSG00000058239.13	NA	NA	NA	NA	NA	NA	NA	NA	NA	NA	NA	-0.48233	0.327111	-1.49876	0.15069	0.99823	0.99823
ENSMUSG00000028879.4	chr10	127067317	127070261	-	1516	ENSMUSG00000006736.8	ENSMUSG00000006736	protein_coding	Tspan31	67125	16.0775	-0.443937	0.12716	-1.49745	0.151028	0.99823	0.99823
ENSMUSG00000075376.10	chr4	108637466	108780798	-	6459	ENSMUSG00000034557.14	ENSMUSG00000034557	protein_coding	Zfyve9	230597	11.011	0.333911	4.68312	1.4971	0.151118	0.99823	0.99823
ENSMUSG00000058454.15	NA	NA	NA	NA	NA	NA	NA	NA	NA	NA	NA	-0.659399	-1.43664	-1.49674	0.151213	0.99823	0.99823
ENSMUSG00000034485.9	NA	NA	NA	NA	NA	NA	NA	NA	NA	NA	NA	-0.78073	-2.19853	-1.49648	0.151279	0.99823	0.99823
ENSMUSG00000033751.5	NA	NA	NA	NA	NA	NA	NA	NA	NA	NA	NA	-0.865106	-1.5841	-1.49647	0.151281	0.99823	0.99823
ENSMUSG00000039065.10	NA	NA	NA	NA	NA	NA	NA	NA	NA	NA	NA	-0.831575	-2.30881	-1.49614	0.151366	0.99823	0.99823
ENSMUSG00000020694.16	NA	NA	NA	NA	NA	NA	NA	NA	NA	NA	NA	-0.260576	3.13573	-1.49612	0.151371	0.99823	0.99823
ENSMUSG00000030942.8	NA	NA	NA	NA	NA	NA	NA	NA	NA	NA	NA	-0.475124	-0.0116473	-1.49528	0.15159	0.99823	0.99823
ENSMUSG00000017716.15	NA	NA	NA	NA	NA	NA	NA	NA	NA	NA	NA	-0.320713	1.56469	-1.49506	0.151647	0.99823	0.99823
ENSMUSG00000040374.13	chr6	135362545	135383173	+	5935	ENSMUSG00000030208.15	ENSMUSG00000030208	protein_coding	Emp1	13730	1.60399	0.609801	-0.868932	1.49426	0.151855	0.99823	0.99823
ENSMUSG00000038312.10	chr6	48986861	48991722	+	2775	ENSMUSG00000039215.5	ENSMUSG00000039215	protein_coding	Svs1	243377	0	0.536923	-0.861128	1.49414	0.151884	0.99823	0.99823
ENSMUSG00000109675.1	NA	NA	NA	NA	NA	NA	NA	NA	NA	NA	NA	0.835819	-2.50719	1.49393	0.15194	0.99823	0.99823
ENSMUSG00000024259.8	NA	NA	NA	NA	NA	NA	NA	NA	NA	NA	NA	-0.285212	1.7669	-1.49339	0.152079	0.99823	0.99823
ENSMUSG00000021548.10	NA	NA	NA	NA	NA	NA	NA	NA	NA	NA	NA	-0.534275	-0.55712	-1.49327	0.15211	0.99823	0.99823
ENSMUSG00000042292.16	NA	NA	NA	NA	NA	NA	NA	NA	NA	NA	NA	0.401367	0.900693	1.49289	0.15221	0.99823	0.99823
ENSMUSG00000066258.13	NA	NA	NA	NA	NA	NA	NA	NA	NA	NA	NA	-0.361244	1.29795	-1.4919	0.152467	0.99823	0.99823
ENSMUSG00000036430.7	NA	NA	NA	NA	NA	NA	NA	NA	NA	NA	NA	-0.68134	-1.97007	-1.4918	0.152493	0.99823	0.99823
ENSMUSG00000033184.14	NA	NA	NA	NA	NA	NA	NA	NA	NA	NA	NA	-0.321232	1.44887	-1.49176	0.152503	0.99823	0.99823
ENSMUSG00000036022.15	NA	NA	NA	NA	NA	NA	NA	NA	NA	NA	NA	0.441486	-0.17839	1.49165	0.152533	0.99823	0.99823
ENSMUSG00000036368.7	NA	NA	NA	NA	NA	NA	NA	NA	NA	NA	NA	-0.534411	-0.676562	-1.49158	0.152551	0.99823	0.99823
ENSMUSG00000028140.13	chr7	106908125	106915321	+	1346	ENSMUSG00000073899.2	ENSMUSG00000073899	protein_coding	Olfr1532-ps1	258173	0	-0.615672	-0.35648	-1.49044	0.152847	0.99823	0.99823
ENSMUSG00000023791.14	NA	NA	NA	NA	NA	NA	NA	NA	NA	NA	NA	0.749504	-1.33941	1.49021	0.152906	0.99823	0.99823
ENSMUSG00000036646.13	chr4	40948407	40965303	+	1519	ENSMUSG00000028419.5	ENSMUSG00000028419	protein_coding	Chmp5	76959	26.061	-0.511412	0.335566	-1.49001	0.152959	0.99823	0.99823

## Sheet: nPM, blood, with sex int p<0.05
	Chr	Start	End	Strand	Length	gencodeID	ensemblID	gene_type	Symbol	EntrezID	meanExprs	logFC	AveExpr	t	P.Value	adj.P.Val	qval
ENSMUSG00000064856.1	NA	NA	NA	NA	NA	NA	NA	NA	NA	NA	NA	-2.25805	2.56071	-6.22411	5.91531e-06	0.0590171	0.0438951
ENSMUSG00000087968.1	chr2	36812149	36813090	-	942	ENSMUSG00000075384.1	ENSMUSG00000075384	protein_coding	Olfr3	18328	0	-1.61125	2.45467	-5.81998	1.38372e-05	0.069027	0.0513402
ENSMUSG00000088088.1	chr9	42412316	42507809	-	5556	ENSMUSG00000037287.14	ENSMUSG00000037287	protein_coding	Tbcel	272589	9.07551	-1.46764	6.58805	-5.00383	8.16324e-05	0.271482	0.20192
ENSMUSG00000061311.6	chr5	75152292	75198215	+	10024	ENSMUSG00000029231.15	ENSMUSG00000029231	protein_coding	Pdgfra	18595	8.27721	-2.40732	0.594946	-4.83203	0.000119627	0.278017	0.20678
ENSMUSG00000095590.1	NA	NA	NA	NA	NA	NA	NA	NA	NA	NA	NA	-2.67092	0.272104	-4.73372	0.000149034	0.278017	0.20678
ENSMUSG00000058385.7	NA	NA	NA	NA	NA	NA	NA	NA	NA	NA	NA	-1.62743	1.13087	-4.68242	0.000167195	0.278017	0.20678
ENSMUSG00000020961.14	NA	NA	NA	NA	NA	NA	NA	NA	NA	NA	NA	1.3824	1.42414	4.45746	0.000277388	0.363787	0.270574
ENSMUSG00000064288.4	NA	NA	NA	NA	NA	NA	NA	NA	NA	NA	NA	-1.49571	1.68119	-4.37409	0.000334881	0.363787	0.270574
ENSMUSG00000062937.7	chr9	109847379	109849617	-	758	ENSMUSG00000038357.10	ENSMUSG00000038357	protein_coding	Camp	12796	3.28257	-2.73177	-1.29597	-4.29958	0.000396381	0.363787	0.270574
ENSMUSG00000034412.13	NA	NA	NA	NA	NA	NA	NA	NA	NA	NA	NA	-2.93189	-2.1965	-4.2672	0.000426544	0.363787	0.270574
ENSMUSG00000065251.1	NA	NA	NA	NA	NA	NA	NA	NA	NA	NA	NA	-2.24141	0.143025	-4.26686	0.000426875	0.363787	0.270574
ENSMUSG00000029372.7	chr12	112959862	113000621	-	2755	ENSMUSG00000011158.7	ENSMUSG00000011158	protein_coding	Brf1	72308	6.06669	1.57783	5.96176	4.2126	0.000482739	0.363787	0.270574
ENSMUSG00000077714.1	chr5	149678230	149762599	+	4798	ENSMUSG00000051950.10	ENSMUSG00000051950	protein_coding	B3glct	381694	5.47621	-1.70909	0.72467	-4.19149	0.000506408	0.363787	0.270574
ENSMUSG00000029536.8	chr13	92354783	92389053	+	5290	ENSMUSG00000021707.4	ENSMUSG00000021707	protein_coding	Dhfr	13361	0.707436	-2.60925	-2.14565	-4.18796	0.000510476	0.363787	0.270574
ENSMUSG00000094377.1	chr13	93655720	93674302	-	2467	ENSMUSG00000042118.7	ENSMUSG00000042118	protein_coding	Bhmt2	64918	0.0428653	-2.22358	-0.80553	-4.14246	0.000565997	0.376463	0.280002
ENSMUSG00000079694.2	NA	NA	NA	NA	NA	NA	NA	NA	NA	NA	NA	2.10985	-0.316209	3.97327	0.000831094	0.447377	0.332745
ENSMUSG00000079071.2	chr5	123480157	123489489	-	1208	ENSMUSG00000029437.12	ENSMUSG00000029437	protein_coding	Il31	76399	0	-1.98471	-0.629384	-3.96614	0.000844661	0.447377	0.332745
ENSMUSG00000099250.1	NA	NA	NA	NA	NA	NA	NA	NA	NA	NA	NA	-1.26786	12.121	-3.95647	0.000863434	0.447377	0.332745
ENSMUSG00000093843.1	chr2	4881564	4910557	+	5925	ENSMUSG00000026662.13	ENSMUSG00000026662	protein_coding	Sephs1	109079	5.50488	-1.59803	1.40065	-3.95241	0.000871429	0.447377	0.332745
ENSMUSG00000032267.7	NA	NA	NA	NA	NA	NA	NA	NA	NA	NA	NA	-1.92259	-0.288876	-3.93002	0.000916895	0.447377	0.332745
ENSMUSG00000069267.2	NA	NA	NA	NA	NA	NA	NA	NA	NA	NA	NA	-1.89176	-0.255041	-3.91829	0.000941657	0.447377	0.332745
ENSMUSG00000068855.3	chr7	114415281	114539251	+	9114	ENSMUSG00000030671.9	ENSMUSG00000030671	protein_coding	Pde3b	18576	1.14381	-1.75198	0.2758	-3.84605	0.00110957	0.447382	0.332749
ENSMUSG00000049764.7	NA	NA	NA	NA	NA	NA	NA	NA	NA	NA	NA	-2.1442	-1.4111	-3.82568	0.00116209	0.447382	0.332749
ENSMUSG00000073414.8	NA	NA	NA	NA	NA	NA	NA	NA	NA	NA	NA	1.07801	2.56502	3.80253	0.00122482	0.447382	0.332749
ENSMUSG00000024271.7	NA	NA	NA	NA	NA	NA	NA	NA	NA	NA	NA	-1.27568	0.499581	-3.77122	0.00131502	0.447382	0.332749
ENSMUSG00000020361.13	NA	NA	NA	NA	NA	NA	NA	NA	NA	NA	NA	-0.936813	2.55449	-3.73884	0.00141529	0.447382	0.332749
ENSMUSG00000021823.9	NA	NA	NA	NA	NA	NA	NA	NA	NA	NA	NA	1.06885	3.79892	3.71566	0.00149169	0.447382	0.332749
ENSMUSG00000034926.3	chr10	22817279	22820128	-	1223	ENSMUSG00000045680.7	ENSMUSG00000045680	protein_coding	Tcf21	21412	0.0103192	1.04725	2.26498	3.69772	0.00155365	0.447382	0.332749
ENSMUSG00000000782.15	NA	NA	NA	NA	NA	NA	NA	NA	NA	NA	NA	-1.87658	2.03966	-3.68392	0.00160302	0.447382	0.332749
ENSMUSG00000049717.9	NA	NA	NA	NA	NA	NA	NA	NA	NA	NA	NA	-2.34308	-1.98715	-3.65793	0.00170029	0.447382	0.332749
ENSMUSG00000063065.13	NA	NA	NA	NA	NA	NA	NA	NA	NA	NA	NA	1.26342	0.980256	3.65699	0.00170391	0.447382	0.332749
ENSMUSG00000028062.15	chr7	89507783	89527187	-	3767	ENSMUSG00000039405.7	ENSMUSG00000039405	protein_coding	Prss23	76453	0.71154	2.18217	-0.955821	3.65443	0.00171384	0.447382	0.332749
ENSMUSG00000007872.3	chr10	129842020	129845997	-	1233	ENSMUSG00000049052.3	ENSMUSG00000049052	protein_coding	Olfr812	258791	0	-2.12604	-1.29468	-3.6516	0.00172487	0.447382	0.332749
ENSMUSG00000028082.13	chr7	80186841	80226527	+	5645	ENSMUSG00000030539.13	ENSMUSG00000030539	protein_coding	Sema4b	20352	2.81354	1.36832	2.09655	3.65055	0.00172897	0.447382	0.332749
ENSMUSG00000020657.15	NA	NA	NA	NA	NA	NA	NA	NA	NA	NA	NA	-2.48494	-1.8382	-3.62499	0.00183205	0.447382	0.332749
ENSMUSG00000024049.14	NA	NA	NA	NA	NA	NA	NA	NA	NA	NA	NA	2.12329	-0.067405	3.6164	0.00186803	0.447382	0.332749
ENSMUSG00000028367.5	chr9	65294260	65330658	+	3494	ENSMUSG00000015357.10	ENSMUSG00000015357	protein_coding	Clpx	270166	4.56057	1.00803	1.53526	3.6042	0.00192036	0.447382	0.332749
ENSMUSG00000001029.15	NA	NA	NA	NA	NA	NA	NA	NA	NA	NA	NA	-1.82471	-1.00043	-3.59796	0.00194769	0.447382	0.332749
ENSMUSG00000029304.14	chr13	34162964	34178172	+	554	ENSMUSG00000071451.9	ENSMUSG00000071451	protein_coding	Psmg4	69666	7.1242	-2.08424	-1.33996	-3.56273	0.00210931	0.447382	0.332749
ENSMUSG00000040152.8	chr5	113058258	113070117	-	2012	ENSMUSG00000042240.14	ENSMUSG00000042240	protein_coding	Crybb2	12961	0.00212218	1.23053	7.15955	3.55905	0.00212693	0.447382	0.332749
ENSMUSG00000062908.12	chr8	105827731	105844680	+	2227	ENSMUSG00000031893.7	ENSMUSG00000031893	protein_coding	Tsnaxip1	72236	0.102126	-1.9846	-0.749012	-3.55524	0.00214533	0.447382	0.332749
ENSMUSG00000041959.14	chr7	104880709	104881659	+	951	ENSMUSG00000073917.1	ENSMUSG00000073917	protein_coding	Olfr665	258810	0	0.944588	3.7154	3.54402	0.00220047	0.447382	0.332749
ENSMUSG00000045362.8	NA	NA	NA	NA	NA	NA	NA	NA	NA	NA	NA	-1.59169	-0.641971	-3.53479	0.00224686	0.447382	0.332749
ENSMUSG00000064168.4	NA	NA	NA	NA	NA	NA	NA	NA	NA	NA	NA	-1.2454	0.940912	-3.53373	0.00225226	0.447382	0.332749
ENSMUSG00000024645.4	NA	NA	NA	NA	NA	NA	NA	NA	NA	NA	NA	-1.93616	-1.29134	-3.5292	0.00227544	0.447382	0.332749
ENSMUSG00000047953.6	NA	NA	NA	NA	NA	NA	NA	NA	NA	NA	NA	0.948319	2.60682	3.51885	0.00232929	0.447382	0.332749
ENSMUSG00000021311.8	NA	NA	NA	NA	NA	NA	NA	NA	NA	NA	NA	1.06491	2.94034	3.51869	0.00233012	0.447382	0.332749
ENSMUSG00000096349.1	NA	NA	NA	NA	NA	NA	NA	NA	NA	NA	NA	-1.26171	3.23617	-3.51522	0.00234844	0.447382	0.332749
ENSMUSG00000040850.17	NA	NA	NA	NA	NA	NA	NA	NA	NA	NA	NA	1.29915	6.06776	3.51239	0.00236351	0.447382	0.332749
ENSMUSG00000025968.16	chr1	174151481	174152530	+	1050	ENSMUSG00000091950.3	ENSMUSG00000091950	polymorphic_pseudogene	Olfr421-ps1	258715	0	0.942856	2.73277	3.50718	0.00239148	0.447382	0.332749
ENSMUSG00000025997.13	chr1	191821444	191833050	+	4516	ENSMUSG00000026622.15	ENSMUSG00000026622	protein_coding	Nek2	18005	0.705624	-1.35797	0.241087	-3.50568	0.00239961	0.447382	0.332749
ENSMUSG00000030282.14	chr19	11469366	11482192	+	2050	ENSMUSG00000079419.4	ENSMUSG00000079419	protein_coding	Ms4a6c	73656	0.525516	1.33907	7.98454	3.49243	0.00247249	0.447382	0.332749
ENSMUSG00000001946.13	NA	NA	NA	NA	NA	NA	NA	NA	NA	NA	NA	1.31752	0.921039	3.49067	0.00248235	0.447382	0.332749
ENSMUSG00000027593.15	chr6	47796141	47813430	-	2399	ENSMUSG00000025823.9	ENSMUSG00000025823	protein_coding	Pdia4	12304	16.0075	1.15976	4.77235	3.48242	0.002529	0.447382	0.332749
ENSMUSG00000052920.14	NA	NA	NA	NA	NA	NA	NA	NA	NA	NA	NA	2.33288	-0.93734	3.48057	0.00253958	0.447382	0.332749
ENSMUSG00000022960.12	NA	NA	NA	NA	NA	NA	NA	NA	NA	NA	NA	1.37017	0.529481	3.4542	0.00269524	0.447382	0.332749
ENSMUSG00000030156.5	chr18	69925426	69969484	+	2440	ENSMUSG00000038903.13	ENSMUSG00000038903	protein_coding	Ccdc68	381175	0.180547	-1.78667	-0.326151	-3.44878	0.00272842	0.447382	0.332749
ENSMUSG00000057706.7	NA	NA	NA	NA	NA	NA	NA	NA	NA	NA	NA	-2.25839	-1.66119	-3.44768	0.00273521	0.447382	0.332749
ENSMUSG00000081272.1	chr4	118726249	118727196	+	948	ENSMUSG00000070821.4	ENSMUSG00000070821	protein_coding	Olfr1340	258301	0	1.10893	3.15346	3.44542	0.00274919	0.447382	0.332749
ENSMUSG00000022404.7	NA	NA	NA	NA	NA	NA	NA	NA	NA	NA	NA	1.34762	0.71535	3.44348	0.00276118	0.447382	0.332749
ENSMUSG00000044807.13	NA	NA	NA	NA	NA	NA	NA	NA	NA	NA	NA	-2.27116	-2.08372	-3.43183	0.00283469	0.447382	0.332749
ENSMUSG00000020541.12	NA	NA	NA	NA	NA	NA	NA	NA	NA	NA	NA	0.910796	2.50152	3.41045	0.00297457	0.447382	0.332749
ENSMUSG00000021193.9	NA	NA	NA	NA	NA	NA	NA	NA	NA	NA	NA	1.00234	4.68092	3.40879	0.00298568	0.447382	0.332749
ENSMUSG00000095217.1	NA	NA	NA	NA	NA	NA	NA	NA	NA	NA	NA	-0.950555	2.10671	-3.40717	0.00299662	0.447382	0.332749
ENSMUSG00000060992.8	NA	NA	NA	NA	NA	NA	NA	NA	NA	NA	NA	0.984079	4.23726	3.40171	0.00303368	0.447382	0.332749
ENSMUSG00000008976.16	NA	NA	NA	NA	NA	NA	NA	NA	NA	NA	NA	-1.12731	0.897668	-3.39495	0.00308022	0.447382	0.332749
ENSMUSG00000025491.14	NA	NA	NA	NA	NA	NA	NA	NA	NA	NA	NA	-1.36152	0.174825	-3.39134	0.00310534	0.447382	0.332749
ENSMUSG00000074071.11	NA	NA	NA	NA	NA	NA	NA	NA	NA	NA	NA	-1.60325	-0.180858	-3.38891	0.00312233	0.447382	0.332749
ENSMUSG00000047126.17	NA	NA	NA	NA	NA	NA	NA	NA	NA	NA	NA	1.0665	5.51689	3.37709	0.0032065	0.447382	0.332749
ENSMUSG00000022912.8	NA	NA	NA	NA	NA	NA	NA	NA	NA	NA	NA	1.11255	2.69256	3.37696	0.00320745	0.447382	0.332749
ENSMUSG00000041354.15	NA	NA	NA	NA	NA	NA	NA	NA	NA	NA	NA	-1.49216	0.288617	-3.36593	0.00328802	0.447382	0.332749
ENSMUSG00000039109.15	NA	NA	NA	NA	NA	NA	NA	NA	NA	NA	NA	1.08811	3.44846	3.36539	0.00329196	0.447382	0.332749
ENSMUSG00000000253.12	NA	NA	NA	NA	NA	NA	NA	NA	NA	NA	NA	1.20099	1.51358	3.36425	0.00330046	0.447382	0.332749
ENSMUSG00000085433.2	chr14	25842156	25886804	+	4135	ENSMUSG00000021866.15	ENSMUSG00000021866	protein_coding	Anxa11	11744	0.483513	1.82903	-0.507012	3.34789	0.00342403	0.447382	0.332749
ENSMUSG00000026579.8	chr2	168893331	168955587	-	5918	ENSMUSG00000027551.15	ENSMUSG00000027551	protein_coding	Zfp64	22722	1.50838	1.04222	4.16629	3.34243	0.00346628	0.447382	0.332749
ENSMUSG00000026456.18	chr2	121170654	121198770	+	8395	ENSMUSG00000027263.12	ENSMUSG00000027263	protein_coding	Tubgcp4	51885	1.62187	1.46641	2.58582	3.33633	0.00351412	0.447382	0.332749
ENSMUSG00000042211.6	NA	NA	NA	NA	NA	NA	NA	NA	NA	NA	NA	0.88763	3.17832	3.31757	0.00366527	0.447382	0.332749
ENSMUSG00000022824.12	NA	NA	NA	NA	NA	NA	NA	NA	NA	NA	NA	2.36997	-1.47971	3.3172	0.00366836	0.447382	0.332749
ENSMUSG00000020689.4	NA	NA	NA	NA	NA	NA	NA	NA	NA	NA	NA	1.12358	6.04462	3.31177	0.0037133	0.447382	0.332749
ENSMUSG00000027999.15	chr8	65028417	65037336	-	1004	ENSMUSG00000079042.10	ENSMUSG00000079042	protein_coding	Apela	100038489	0.0402278	1.07931	1.52431	3.3104	0.00372473	0.447382	0.332749
ENSMUSG00000026421.14	chr2	125247190	125258608	+	2410	ENSMUSG00000027203.15	ENSMUSG00000027203	protein_coding	Dut	110074	4.16369	1.00535	2.91947	3.30935	0.0037335	0.447382	0.332749
ENSMUSG00000024603.7	NA	NA	NA	NA	NA	NA	NA	NA	NA	NA	NA	0.950692	2.73344	3.30083	0.00380559	0.447382	0.332749
ENSMUSG00000075033.3	NA	NA	NA	NA	NA	NA	NA	NA	NA	NA	NA	-1.73655	-0.931532	-3.29993	0.00381322	0.447382	0.332749
ENSMUSG00000027242.14	chr5	122108040	122140823	-	7351	ENSMUSG00000043036.13	ENSMUSG00000043036	protein_coding	Ccdc63	330188	0.0156092	-1.60934	0.00948017	-3.29784	0.00383116	0.447382	0.332749
ENSMUSG00000035232.8	NA	NA	NA	NA	NA	NA	NA	NA	NA	NA	NA	1.05878	1.12515	3.29501	0.00385558	0.447382	0.332749
ENSMUSG00000031803.8	NA	NA	NA	NA	NA	NA	NA	NA	NA	NA	NA	2.55538	-2.04877	3.26783	0.00409766	0.447382	0.332749
ENSMUSG00000028896.13	chr10	121365090	121397245	+	3855	ENSMUSG00000034707.6	ENSMUSG00000034707	protein_coding	Gns	75612	8.43779	-1.76412	-1.10492	-3.26605	0.00411401	0.447382	0.332749
ENSMUSG00000021114.8	NA	NA	NA	NA	NA	NA	NA	NA	NA	NA	NA	0.962376	2.80018	3.266	0.00411445	0.447382	0.332749
ENSMUSG00000030232.17	chr19	10455371	10457447	-	2077	ENSMUSG00000090291.2	ENSMUSG00000090291	protein_coding	Lrrc10b	278795	1.44739	-1.23403	0.679514	-3.26165	0.00415473	0.447382	0.332749
ENSMUSG00000039126.9	NA	NA	NA	NA	NA	NA	NA	NA	NA	NA	NA	2.41182	-1.02336	3.25356	0.00423063	0.447382	0.332749
ENSMUSG00000069273.2	NA	NA	NA	NA	NA	NA	NA	NA	NA	NA	NA	-1.01292	1.48696	-3.25314	0.00423463	0.447382	0.332749
ENSMUSG00000031617.16	NA	NA	NA	NA	NA	NA	NA	NA	NA	NA	NA	-2.13791	-1.12732	-3.24591	0.00430372	0.447382	0.332749
ENSMUSG00000026520.8	chr3	84087933	84155786	-	875	ENSMUSG00000033752.7	ENSMUSG00000033752	protein_coding	Mnd1	76915	1.32168	-1.66439	-0.701716	-3.24338	0.00432811	0.447382	0.332749
ENSMUSG00000060981.6	NA	NA	NA	NA	NA	NA	NA	NA	NA	NA	NA	-1.22733	2.34541	-3.23763	0.00438419	0.447382	0.332749
ENSMUSG00000034190.8	NA	NA	NA	NA	NA	NA	NA	NA	NA	NA	NA	-1.7722	-0.640911	-3.22156	0.00454452	0.447382	0.332749
ENSMUSG00000047180.8	chr1	92831645	92860779	+	5159	ENSMUSG00000034220.7	ENSMUSG00000034220	protein_coding	Gpc1	14733	10.209	-1.24282	0.467072	-3.22148	0.00454527	0.447382	0.332749
ENSMUSG00000001930.17	chr18	46732417	46741579	-	2492	ENSMUSG00000032905.4	ENSMUSG00000032905	protein_coding	Atg12	67526	26.382	0.994883	4.69819	3.20869	0.00467705	0.447382	0.332749
ENSMUSG00000023018.4	NA	NA	NA	NA	NA	NA	NA	NA	NA	NA	NA	-2.15542	-1.14896	-3.20443	0.00472171	0.447382	0.332749
ENSMUSG00000049106.6	NA	NA	NA	NA	NA	NA	NA	NA	NA	NA	NA	-1.22734	0.253764	-3.203	0.00473682	0.447382	0.332749
ENSMUSG00000020864.13	NA	NA	NA	NA	NA	NA	NA	NA	NA	NA	NA	1.38446	0.515445	3.20277	0.00473923	0.447382	0.332749
ENSMUSG00000024680.12	NA	NA	NA	NA	NA	NA	NA	NA	NA	NA	NA	-1.76236	-1.68315	-3.20207	0.00474663	0.447382	0.332749
ENSMUSG00000037243.17	NA	NA	NA	NA	NA	NA	NA	NA	NA	NA	NA	-2.02395	-1.39989	-3.19593	0.00481213	0.447382	0.332749
ENSMUSG00000031799.9	NA	NA	NA	NA	NA	NA	NA	NA	NA	NA	NA	0.949352	5.57259	3.19456	0.00482694	0.447382	0.332749
ENSMUSG00000020838.12	NA	NA	NA	NA	NA	NA	NA	NA	NA	NA	NA	1.03041	3.32821	3.19203	0.00485421	0.447382	0.332749
ENSMUSG00000001248.14	NA	NA	NA	NA	NA	NA	NA	NA	NA	NA	NA	-1.10623	1.56995	-3.18867	0.00489079	0.447382	0.332749
ENSMUSG00000036833.16	chr4	33132521	33163588	+	2286	ENSMUSG00000028280.9	ENSMUSG00000028280	protein_coding	Gabrr1	14408	0.0421391	-0.980761	1.43332	-3.18459	0.00493549	0.447382	0.332749
ENSMUSG00000074166.7	NA	NA	NA	NA	NA	NA	NA	NA	NA	NA	NA	-1.98504	-2.26349	-3.18378	0.00494441	0.447382	0.332749
ENSMUSG00000062761.7	chr11	99879187	99880229	+	1043	ENSMUSG00000059845.5	ENSMUSG00000059845	protein_coding	Gm11567	670533	0.170753	-1.284	0.587047	-3.18055	0.0049801	0.447382	0.332749
ENSMUSG00000037820.15	chr6	60924976	60989378	+	5868	ENSMUSG00000054641.10	ENSMUSG00000054641	protein_coding	Mmrn1	70945	2.55285	1.19333	0.927675	3.17857	0.00500218	0.447382	0.332749
ENSMUSG00000076490.6	chr16	3872375	3904780	+	3815	ENSMUSG00000005982.13	ENSMUSG00000005982	protein_coding	Naa60	74763	9.17249	-1.3817	1.0699	-3.17733	0.00501603	0.447382	0.332749
ENSMUSG00000057666.18	chr18	43777196	43792878	-	748	ENSMUSG00000071858.3	ENSMUSG00000071858	protein_coding	Gm94	225443	2.48677	0.882065	2.90219	3.17728	0.00501658	0.447382	0.332749
ENSMUSG00000058216.12	NA	NA	NA	NA	NA	NA	NA	NA	NA	NA	NA	1.38147	1.79949	3.17677	0.00502223	0.447382	0.332749
ENSMUSG00000041415.9	NA	NA	NA	NA	NA	NA	NA	NA	NA	NA	NA	-1.01517	1.1742	-3.16782	0.00512346	0.449176	0.334083
ENSMUSG00000020873.13	NA	NA	NA	NA	NA	NA	NA	NA	NA	NA	NA	1.03383	2.27007	3.16314	0.0051772	0.449176	0.334083
ENSMUSG00000027227.7	chr5	123015074	123030456	+	2295	ENSMUSG00000049686.14	ENSMUSG00000049686	protein_coding	Orai1	109305	1.63202	0.931409	3.31305	3.15966	0.00521741	0.449176	0.334083
ENSMUSG00000035941.15	NA	NA	NA	NA	NA	NA	NA	NA	NA	NA	NA	1.00385	5.30189	3.15923	0.00522245	0.449176	0.334083
ENSMUSG00000027610.17	chr6	48739054	48743795	+	3073	ENSMUSG00000090019.5	ENSMUSG00000090019	protein_coding	Gimap1	16205	0.377245	1.86162	0.20334	3.14814	0.00535303	0.452017	0.336197
ENSMUSG00000022438.6	NA	NA	NA	NA	NA	NA	NA	NA	NA	NA	NA	0.885342	3.77736	3.14544	0.0053853	0.452017	0.336197
ENSMUSG00000026317.7	NA	NA	NA	NA	NA	NA	NA	NA	NA	NA	NA	1.26197	2.85754	3.14493	0.00539141	0.452017	0.336197
ENSMUSG00000065353.1	chr10	121587380	121626316	-	5992	ENSMUSG00000034667.7	ENSMUSG00000034667	protein_coding	Xpot	73192	11.3067	-1.15524	2.28657	-3.12695	0.0056113	0.455212	0.338572
ENSMUSG00000045826.8	NA	NA	NA	NA	NA	NA	NA	NA	NA	NA	NA	-1.24082	0.791036	-3.12299	0.00566093	0.455212	0.338572
ENSMUSG00000019947.9	NA	NA	NA	NA	NA	NA	NA	NA	NA	NA	NA	-1.54063	-0.570622	-3.12281	0.00566324	0.455212	0.338572
ENSMUSG00000106438.1	chr13	38036989	38061433	+	2744	ENSMUSG00000021428.8	ENSMUSG00000021428	protein_coding	Riok1	71340	3.73663	1.80745	3.64295	3.12015	0.00569684	0.455212	0.338572
ENSMUSG00000034574.9	NA	NA	NA	NA	NA	NA	NA	NA	NA	NA	NA	0.85842	2.78467	3.11885	0.00571328	0.455212	0.338572
[truncated: 883 more rows]

## Sheet: nPM,cortex, with sex int p<0.05
	Chr	Start	End	Strand	Length	gencodeID	ensemblID	gene_type	Symbol	EntrezID	meanExprs	logFC	AveExpr	t	P.Value	adj.P.Val	qval
[truncated: 2,399 more rows]

[truncated: 4 more sheets: nPM,cortex male, p<0.05, nPM,cortex female, p<0.05, nPM,blood male, p<0.05, nPM,blood female, p<0.05]
